# Supplementary material for: Using metabolite profiling to construct and validate a metabolite risk score for predicting future weight gain
Source: PLoS One. 2019 Sep 27;14(9):e0222445. doi: 10.1371/journal.pone.0222445 (PMC6764659; doi:10.1371/journal.pone.0222445)
Supplement: S1 Table — * As a sensitivity analysis in FHS, LMM (linear mixed model) regression was performed to account for sample relatedness (see Methods); ** Nominally significant p-values are in bold. β, effect size estimate; SE, standard error of β; CI 2.5—CI 97.5, 95% confidence interval for β; LMM R2 (i.e. proportion of variance explained) estimated as: β2*var(Metabolite)/var(ΔBMI); Directional Consistency, whether the directions of effect in FHS and MCDS agree with each other; TAG, triacylglyceride; SM, sphingomyelin; PC, phosphatidylcholine; DAG, diacylglyceride; LPC, lysophosphatidylcholine; CE, cholesteryl ester. (XLSX) [file pone.0222445.s008.xlsx]

## Sheet: S1 Table
S1 Table. FHS and MCDS association statistics for ΔBMI-associated (p < 0.05) metabolites in FHS. * As a sensitivity analysis in FHS, LMM (linear mixed model) regression was performed to account for sample relatedness (see Methods); ** Nominally significant p-values are in bold. β, effect size estimate; SE, standard error of β; CI 2.5 - CI 97.5, 95% confidence interval for β; LMM R2 (i.e. prportio…
Metabolite	FHS						FHS (LMM*)						MCDS						Directional Consistency
	β	SE	CI 2.5	CI 97.5	P-value**	R2	β	SE	CI 2.5	CI 97.5	P-value**	R2	β	SE	CI 2.5	CI 97.5	P-value**	R2
Tyrosine	-0.0288744	0.00804456	-0.0446541	-0.0130947	0.000342184	0.00848198	-0.028912	0.00804405	-0.0446758	-0.0131436	0.000335864	0.00850409	-0.0191069	0.00788964	-0.0345948	-0.00361899	0.0156764	0.00759843	TRUE
TAG 56:6	0.0248288	0.00817039	0.00880228	0.0408554	0.00241549	0.00609462	0.0245953	0.00816768	0.00859053	0.040616	0.00264466	0.00598052	0.0126193	0.00786746	-0.00282504	0.0280636	0.109129	0.00334747	TRUE
TAG 58:7	0.0244013	0.00817343	0.00836879	0.0404338	0.00287735	0.00588342	0.0250475	0.00817012	0.00899781	0.0410655	0.00220988	0.00619918	0.0101154	0.00787258	-0.00533899	0.0255698	0.199219	0.00215064	TRUE
Malate	-0.0241489	0.00821857	-0.04027	-0.00802789	0.00334997	0.00570028	-0.0238466	0.00821899	-0.0399723	-0.00774096	0.00376894	0.00555843	-0.0164898	0.00787011	-0.0319393	-0.00104024	0.0364773	0.00569846	TRUE
Alanine	-0.0233862	0.00806856	-0.039213	-0.00755937	0.00380462	0.00554735	-0.0234337	0.00807496	-0.0392569	-0.00760177	0.00376152	0.00556994	-0.0135699	0.00788578	-0.0290502	0.00191043	0.0856904	0.00385086	TRUE
Niacinamide	-0.02275	0.00813252	-0.0387023	-0.00679775	0.0052169	0.00516937	-0.02331	0.00811704	-0.0392229	-0.0073637	0.0041396	0.005427	-0.0128419	0.00806943	-0.0286827	0.00299888	0.111925	0.00329544	TRUE
Hydroxyglutarate	-0.0215275	0.0080549	-0.0373275	-0.00572749	0.00760789	0.00472049	-0.0213209	0.00805677	-0.0371218	-0.00553358	0.00822169	0.00463033	-0.00597887	0.00791937	-0.0215251	0.00956738	0.4505	0.000743541	TRUE
TAG 58:8	0.0213612	0.008049	0.00557278	0.0371496	0.00804052	0.00465497	0.0215015	0.00805395	0.00571255	0.0372838	0.00767405	0.00471631	0.0190911	0.00789998	0.00358295	0.0345993	0.0158988	0.00756631	TRUE
TAG 56:2	-0.0214153	0.00816821	-0.0374376	-0.00539303	0.00883516	0.00454351	-0.0212844	0.00816933	-0.0372991	-0.00527549	0.00926706	0.00448814	-0.0210283	0.00782929	-0.0363978	-0.00565894	0.00739105	0.00932966	TRUE
TAG 46:0	-0.0213094	0.00813547	-0.0372675	-0.00535138	0.00889889	0.00453502	-0.0216297	0.008139	-0.0375804	-0.00565809	0.00795468	0.00467235	-0.0192677	0.00795749	-0.0348888	-0.00364665	0.0156951	0.00759571	TRUE
PC 32:1	-0.0214757	0.00826041	-0.0376788	-0.00527255	0.00941815	0.00446808	-0.0212069	0.00826689	-0.0374215	-0.00500779	0.0104054	0.00435693	-0.0176358	0.00799088	-0.0333224	-0.00194918	0.0276105	0.00631858	TRUE
TAG 50:2	-0.020859	0.00814993	-0.0368454	-0.00487255	0.0105821	0.0043308	-0.0211024	0.00816002	-0.0370927	-0.00509733	0.00980111	0.00443247	-0.0279208	0.00791327	-0.0434551	-0.0123866	0.00044308	0.0159924	TRUE
TAG 48:1	-0.0207083	0.00809418	-0.0365854	-0.00483126	0.010612	0.00432748	-0.0207091	0.00810297	-0.0365883	-0.0048265	0.0106938	0.00432781	-0.0223377	0.0079428	-0.03793	-0.00674546	0.00504437	0.0102197	TRUE
SM 24:0	-0.0204278	0.00801923	-0.0361579	-0.00469777	0.010953	0.00429028	-0.0208674	0.00802078	-0.0365861	-0.00512803	0.00936802	0.00447693	-0.00655253	0.00794419	-0.0221475	0.00904244	0.409731	0.000887368	TRUE
DAG 36:1	-0.0201019	0.00806194	-0.0359157	-0.00428807	0.0127582	0.00411131	-0.0201283	0.00806257	-0.0359287	-0.00432474	0.0126482	0.00412213	-0.0259088	0.0078841	-0.0413858	-0.0104318	0.00106169	0.0139022	TRUE
Glutamic acid	-0.0196967	0.00797912	-0.035348	-0.0040453	0.0136774	0.00402992	-0.0198082	0.00797538	-0.0354384	-0.00417578	0.0131118	0.00407569	-0.0197323	0.0079281	-0.0352957	-0.00416893	0.0130249	0.00802215	TRUE
TAG 48:2	-0.0198643	0.00813265	-0.0358168	-0.00391173	0.0146989	0.00394583	-0.0199525	0.00814012	-0.0359033	-0.0039924	0.014354	0.00398096	-0.0234767	0.00792102	-0.0390262	-0.00792718	0.00313243	0.0113378	TRUE
TAG 46:1	-0.0196322	0.00810647	-0.0355334	-0.00373108	0.0155613	0.00387939	-0.0195556	0.00811223	-0.0354549	-0.00365687	0.0160442	0.00384915	-0.0196335	0.00792507	-0.0351909	-0.00407605	0.0134494	0.00794866	TRUE
TAG 46:2	-0.0189545	0.0080738	-0.0347916	-0.00311742	0.0190208	0.00364634	-0.0189714	0.00808163	-0.0348079	-0.00312786	0.0190302	0.00365285	-0.021637	0.00787501	-0.0370962	-0.00617787	0.00614525	0.009759	TRUE
DAG 34:1	-0.0190005	0.00821864	-0.0351217	-0.00287929	0.0209188	0.00353644	-0.0190696	0.00822761	-0.0351925	-0.00294153	0.0205959	0.00356223	-0.0308199	0.00787038	-0.04627	-0.0153698	9.80877e-05	0.0196261	TRUE
TAG 52:1	-0.0185614	0.00804912	-0.03435	-0.0027727	0.0212452	0.00351858	-0.018778	0.00805349	-0.0345593	-0.00298312	0.0198498	0.0036012	-0.0278102	0.00786268	-0.0432452	-0.0123753	0.000429067	0.0160695	TRUE
TAG 58:12	-0.0187758	0.0081704	-0.0348024	-0.00274923	0.0216968	0.00349434	-0.0189612	0.00816681	-0.0349646	-0.00294732	0.0203799	0.00356369	0.00736408	0.00792533	-0.00819388	0.022922	0.353088	0.00112586	FALSE
PC 32:0	-0.0186413	0.00818896	-0.0347042	-0.00257828	0.0229626	0.00342907	-0.0191136	0.00818913	-0.0351661	-0.00303217	0.0197256	0.00360504	-0.00208894	0.00801889	-0.0178305	0.0136527	0.794547	8.85839e-05	TRUE
PC 34:1	-0.0185102	0.00830101	-0.034793	-0.00222744	0.0259027	0.00329082	-0.0184984	0.00830097	-0.0347682	-0.00222957	0.0259964	0.00328664	-0.00882729	0.0080602	-0.02465	0.00699542	0.273787	0.00156334	TRUE
PC 32:2	-0.0179595	0.00816431	-0.0339742	-0.00194489	0.0279754	0.00320282	-0.0175732	0.00816752	-0.0336046	-0.00156682	0.0315876	0.00306651	-0.019594	0.00795341	-0.0352071	-0.00398094	0.0139738	0.0078611	TRUE
Xanthine	-0.0180026	0.00820337	-0.0340939	-0.0019114	0.0283487	0.00318769	-0.0174974	0.00819731	-0.033614	-0.00142323	0.0329608	0.00301128	0.000142421	0.00794165	-0.0154476	0.0157324	0.985697	4.19852e-07	FALSE
PC 34:2	-0.0178	0.00824361	-0.0339702	-0.00162984	0.0309882	0.0030863	-0.0176623	0.00823503	-0.033812	-0.00152535	0.0321303	0.00303875	-0.0259165	0.00801929	-0.0416589	-0.0101741	0.00128287	0.0134515	TRUE
TAG 54:1	-0.0175853	0.00815812	-0.0335878	-0.00158282	0.0312762	0.00307579	-0.0177518	0.0081604	-0.0337424	-0.00175019	0.0297584	0.00313431	-0.0242926	0.00790105	-0.0398029	-0.0087823	0.00218268	0.0121905	TRUE
TAG 44:1	-0.0174314	0.00811207	-0.0333435	-0.00151921	0.0318078	0.00305664	-0.0172365	0.0081156	-0.0331473	-0.00133345	0.0338438	0.00298867	-0.0185776	0.00790932	-0.0341041	-0.00305103	0.0190864	0.00715077	TRUE
Uridine	0.0174644	0.00815124	0.00147547	0.0334534	0.032309	0.0030389	0.0174757	0.00814631	0.00150829	0.0334412	0.0320938	0.00304283	0.00282228	0.00801308	-0.0129079	0.0185525	0.724779	0.00016192	TRUE
TAG 48:0	-0.0167892	0.00793523	-0.0323544	-0.00122389	0.0345277	0.00296364	-0.0168004	0.00794129	-0.0323629	-0.00123478	0.0345454	0.00296759	-0.0258638	0.00793635	-0.0414434	-0.0102843	0.00116777	0.0136753	TRUE
TAG 50:3	-0.0171951	0.00812813	-0.0331388	-0.00125147	0.0345504	0.00296289	-0.0173386	0.00813584	-0.0332811	-0.00138633	0.0332391	0.00301256	-0.03114	0.00787308	-0.0465953	-0.0156846	8.35471e-05	0.0200142	TRUE
Quinolinate	-0.0172507	0.00823654	-0.0334071	-0.00109444	0.0363897	0.00290428	-0.0173653	0.00823769	-0.0335087	-0.00121704	0.0351935	0.00294297	-0.0130028	0.00793261	-0.028575	0.00256945	0.101592	0.00349535	TRUE
TAG 56:10	-0.016953	0.00810386	-0.0328491	-0.00105694	0.0366088	0.0028975	-0.0171905	0.00810431	-0.0330713	-0.00129663	0.0340717	0.00297926	0.00213275	0.00795319	-0.0134799	0.0177454	0.788647	9.38699e-05	FALSE
TAG 48:3	-0.0166563	0.00811119	-0.0325668	-0.000745911	0.0401964	0.00279223	-0.0167294	0.00811862	-0.0326381	-0.000811866	0.0395108	0.00281677	-0.0241313	0.00787092	-0.0395824	-0.00868016	0.00224656	0.0121223	TRUE
Pyruvate	0.0163585	0.00798489	0.000695794	0.0320212	0.0406665	0.00277917	0.0169239	0.00798492	0.00124792	0.0325743	0.0342132	0.0029746	-0.00587362	0.00806091	-0.0216977	0.00995047	0.466435	0.000692651	FALSE
CE 20:5	0.0167568	0.00818727	0.00069717	0.0328165	0.0408615	0.00277379	0.0167951	0.00820291	0.000719486	0.0328713	0.0407885	0.00278647	0.0241013	0.00784984	0.00869156	0.0395111	0.00221402	0.0121568	TRUE
Lactate	-0.0165208	0.00817334	-0.0325531	-0.000488433	0.0434253	0.00270558	-0.0165831	0.00817477	-0.0326028	-0.000557979	0.0426772	0.00272605	-0.0102855	0.00791469	-0.0258225	0.00525156	0.194148	0.00219987	TRUE
DAG 34:2	-0.0164144	0.00818493	-0.0324695	-0.000359354	0.0450941	0.00266341	-0.0165007	0.00819428	-0.0325582	-0.000437839	0.044221	0.00269147	-0.0332408	0.00784332	-0.0486378	-0.0178438	2.529e-05	0.0229112	TRUE
LPC 16:0	-0.016291	0.00812441	-0.0322273	-0.000354616	0.0451215	0.00266273	-0.0167426	0.0081249	-0.0326663	-0.000795048	0.0395073	0.00281242	0.0110839	0.00802246	-0.00466471	0.0268325	0.167495	0.00248577	FALSE
LPC 20:3	-0.0159146	0.00809507	-0.0317934	-3.5775e-05	0.0494867	0.00255983	-0.0162829	0.00809213	-0.032141	-0.000404191	0.0443779	0.00267969	0.00912097	0.00805369	-0.00668895	0.0249309	0.25777	0.00167162	FALSE
TAG 56:5	0.0158231	0.00806421	4.87209e-06	0.0316414	0.0499296	0.00254993	0.01592	0.00806472	0.000109686	0.0317237	0.0485604	0.00258126	0.00767312	0.00790877	-0.00785232	0.0231986	0.332251	0.00122734	TRUE
