# Supplementary material for: Using metabolite profiling to construct and validate a metabolite risk score for predicting future weight gain
Source: PLoS One. 2019 Sep 27;14(9):e0222445. doi: 10.1371/journal.pone.0222445 (PMC6764659; doi:10.1371/journal.pone.0222445)
Supplement: S2 Table — Correlation (red) is shown in upper left triangle and correlation p-value (blue) is shown in lower right triangle. Metabolites are tabulated in order to match Fig 1 heat map. Nominally significant p-values are in bold. (XLSX) [file pone.0222445.s009.xlsx]

## Sheet: S2 Table
S2 Table. Correlation and correlation p-value between the 8 MRS metabolites in FHS. Correlation (red) is shown in upper left triangle and correlation p-value (blue) is shown in lower right triangle. Metabolites are tabulated in order to match Fig 1 heat map. Nominally significant p-values are in bold. TAG, triacylglyceride; SM, sphingomyelin.
	Malate	Uridine	Xanthine	Niacinamide	TAG 56:6	SM 24:0	Tyrosine	TAG 56:2
TAG 56:2	0.00647393	-0.00205184	0.0248932	0.149139	0.31916	0.140868	0.22839
Tyrosine	0.0544387	0.0631931	0.0938564	0.135385	-0.0838947	-0.0149434		2.69152e-19
SM 24:0	-0.0968379	0.0255352	0.0748793	0.0891418	0.106286		0.562017	3.94686e-08
TAG 56:6	-0.0140764	0.137855	-0.00221272	0.097411		3.53902e-05	0.00111048	4.71383e-37
Niacinamide	-0.0261912	0.205708	0.0570293		0.000151478	0.000528908	1.31066e-07	5.91079e-09
Xanthine	0.0555272	0.139803		0.0267887	0.931581	0.00362056	0.000262486	0.334032
Uridine	-0.0182774		5.00102e-08	6.66134e-16	7.67759e-08	0.321711	0.0141122	0.936545
Malate		0.478178	0.0310711	0.309432	0.584927	0.000165724	0.0345296	0.801663
