# Supplementary material for: Using metabolite profiling to construct and validate a metabolite risk score for predicting future weight gain
Source: PLoS One. 2019 Sep 27;14(9):e0222445. doi: 10.1371/journal.pone.0222445 (PMC6764659; doi:10.1371/journal.pone.0222445)
Supplement: S3 Table — * Association Model: Y ~ X indicates linear regression with Y as dependent variable and X as independent variable(s). ** Nominally significant p-values are in bold. N, number of samples; β, effect size estimate; SE, standard error of β; CI 2.5—CI 97.5, 95% confidence interval for β; R2, proportion of variance explained, partial R2 is shown for models with multiple independent variables (see Methods). (XLSX) [file pone.0222445.s010.xlsx]

## Sheet: S3 Table
S3 Table. Association between ΔBMI and MRS with adjustment for obesity-related risk factors. * Association Model: Y ~ X indicates linear regression with Y as dependent variable and X as independent variable(s). ** Nominally significant p-values are in bold. N, number of samples; β, effect size estimate; SE, standard error of β; CI 2.5 - CI 97.5, 95% confidence interval for β; R2, proportion of va…
Association Model*	FHS								MCDS
	N	Variable	β	SE	CI 2.5	CI 97.5	P-value**	R2	N	Variable	β	SE	CI 2.5	CI 97.5	P-value**	R2
ΔBMI ~ MRS	1508	MRS	0.0611971	0.00790718	0.0456869	0.0767074	1.81882e-14	0.0382521	768	MRS	0.0298136	0.00786738	0.0143694	0.0452578	0.000162785	0.0184023
ΔBMI ~ MRS + BMI	1508	MRS	0.0622661	0.0079495	0.0466728	0.0778593	8.95288e-15	0.0396001	768	MRS	0.0260517	0.00811643	0.0101186	0.0419849	0.00138393	0.0140514
		BMI	0.00208816	0.00163154	-0.00111216	0.00528848	0.200787	0.00105732		BMI	-0.00337555	0.00183312	-0.00697409	0.000222981	0.0659456	0.00462472
ΔBMI ~ MRS + WHR	1507	MRS	0.0613149	0.00795762	0.0457057	0.0769241	2.3572e-14	0.0383988	768	MRS	0.0270814	0.00795077	0.0114734	0.0426893	0.000693306	0.015184
		WHR	0.0117401	0.0846921	-0.154387	0.177867	0.889768	1.24282e-05		WHR	-0.271457	0.12612	-0.51904	-0.0238745	0.0316804	0.00606314
ΔBMI ~ MRS + GRSBMI	1194	MRS	0.0516648	0.00850463	0.0349791	0.0683506	1.66666e-09	0.0301272	588	MRS	0.0314889	0.00900802	0.0137969	0.0491809	0.000508729	0.0204203
		GRSBMI	-0.00794276	0.0533836	-0.112679	0.0967936	0.881747	1.80721e-05		GRSBMI	0.0667996	0.0608861	-0.0527823	0.186382	0.273038	0.00201149
ΔBMI ~ MRS + Quit Smoking	1497	MRS	0.059777	0.00783676	0.0444048	0.0751492	4.22835e-14	0.0368754
		Quit Smoking	0.160057	0.0318679	0.0975465	0.222568	5.71308e-07	0.0159877
ΔBMI ~ MRS (in non-smokers)	1243	MRS	0.0527843	0.00849879	0.0361108	0.0694579	7.17846e-10	0.0301461
ΔBMI ~ MRS + Physical Activity	1428	MRS	0.0570643	0.00809049	0.0411938	0.0729349	2.71751e-12	0.0337438	750	MRS	0.0277543	0.0079744	0.0120994	0.0434093	0.00052967	0.0159625
		PA	-0.000102118	0.00354678	-0.00705959	0.00685535	0.977035	5.62275e-07		PA	0.00297421	0.00596362	-0.00873323	0.0146817	0.618119	0.000327763
ΔBMI ~ MRS + ΔPA	1428	MRS	0.0571829	0.00807777	0.0413373	0.0730285	2.27111e-12	0.0338842
		ΔPA	-0.00524143	0.00258787	-0.0103179	-0.000164976	0.0430145	0.00277371
ΔBMI ~ MRS + Caloric Intake	1387	MRS	0.0574348	0.00814031	0.0414662	0.0734035	2.70789e-12	0.0347418	768	MRS	0.029824	0.00786931	0.014376	0.045272	0.000162546	0.0184152
		Caloric Intake	-1.00211e-05	1.32167e-05	-3.59481e-05	1.59059e-05	0.448452	0.000401207		Caloric Intake	-7.50202e-06	9.47784e-06	-2.61077e-05	1.11036e-05	0.428879	0.000803259
ΔBMI ~ MRS + Carb Intake	1387	MRS	0.0577066	0.00813755	0.0417434	0.0736699	2.11089e-12	0.0350714	768	MRS	0.0297797	0.00787208	0.0143263	0.0452332	0.000167073	0.0183606
		Carb Intake	-0.0356634	0.111373	-0.254141	0.182814	0.748852	7.15117e-05		Carb Intake	-0.000448657	0.00109196	-0.00259225	0.00169493	0.68128	0.000216592
ΔBMI ~ MRS + Fat Intake	1387	MRS	0.0576349	0.00814406	0.0416588	0.0736109	2.33491e-12	0.0349843	768	MRS	0.0300511	0.00786739	0.0146068	0.0454953	0.000144444	0.0186967
		Fat Intake	-0.00939987	0.129058	-0.26257	0.24377	0.941948	3.7056e-06		Fat Intake	0.00186483	0.00153731	-0.00115302	0.00488268	0.225487	0.00188565
ΔBMI ~ MRS + Protein Intake	1387	MRS	0.0573629	0.00814193	0.041391	0.0733347	2.90717e-12	0.0346548	768	MRS	0.0297931	0.00787311	0.0143377	0.0452486	0.00016628	0.0183771
		Protein Intake	0.210873	0.247548	-0.274738	0.696483	0.394448	0.000506614		Protein Intake	-0.000679175	0.00365957	-0.00786317	0.00650482	0.852816	4.42019e-05
ΔBMI ~ MRS + Fasting Glucose	1494	MRS	0.0588496	0.0078917	0.0433695	0.0743296	1.49337e-13	0.0357353	767	MRS	0.0211674	0.00783783	0.00578119	0.0365537	0.00707312	0.00928983
		Fasting Glucose	-0.00240187	0.000790346	-0.00395218	-0.000851564	0.00241483	0.00593496		Fasting Glucose	-0.00458421	0.000778161	-0.0061118	-0.00305662	5.74985e-09	0.0442031
ΔBMI ~ MRS + 2-hour Glucose	1485	MRS	0.059297	0.00797362	0.0436562	0.0749377	1.73997e-13	0.0365843	755	MRS	0.0232809	0.00795275	0.00766869	0.0388932	0.00352118	0.0111406
		2-hour Glucose	-0.000276869	0.000259709	-0.000786305	0.000232568	0.286565	0.000751819		2-hour Glucose	-0.00110572	0.00023745	-0.00157187	-0.000639576	3.79966e-06	0.0281896
ΔBMI ~ MRS + Fasting Insulin	1505	MRS	0.0586471	0.00813582	0.0426883	0.0746059	8.92682e-13	0.0349665	764	MRS	0.0223619	0.00853691	0.00560324	0.0391206	0.00898281	0.0103321
		Fasting Insulin	-0.00112819	0.000726135	-0.00255253	0.000296157	0.120469	0.00162439		Fasting Insulin	-0.00211149	0.000918585	-0.00391475	-0.000308224	0.0217962	0.00795627
ΔBMI ~ MRS + 2-hour Insulin	1483	MRS	0.0596585	0.00808045	0.0438082	0.0755089	2.57036e-13	0.0368347	753	MRS	0.0232234	0.00836556	0.00680068	0.0396461	0.00563919	0.0110464
		2-hour Insulin	-6.50054e-05	0.000122803	-0.000305893	0.000175882	0.596645	0.000189349		2-hour Insulin	-0.000245148	0.000108407	-0.000457965	-3.23309e-05	0.0240221	0.00732996
ΔBMI ~ MRS + HOMA-IR	1491	MRS	0.0557973	0.00809687	0.0399148	0.0716798	8.14217e-12	0.0319738	751	MRS	0.0201976	0.00851236	0.00348662	0.0369085	0.0179088	0.00854256
		HOMA-IR	-0.00611503	0.00263965	-0.0112929	-0.00093719	0.0206607	0.00361331		HOMA-IR	-0.0105411	0.00368338	-0.0177721	-0.0033101	0.00433007	0.012427
ΔBMI ~ MRS + Matsuda ISI	1469	MRS	0.0573912	0.00811849	0.0414661	0.0733163	2.40295e-12	0.0343542	740	MRS	0.0223862	0.00830472	0.00608249	0.0386899	0.00718637	0.0103898
		Matsuda ISI	0.00593023	0.00671406	-0.00723997	0.0191004	0.377243	0.000536305		Matsuda ISI	0.00527047	0.00186541	0.00160832	0.00893263	0.00485037	0.0114142
ΔBMI ~ MRS + QUICKI	1491	MRS	0.0570873	0.00808153	0.0412349	0.0729397	2.47727e-12	0.0334693	751	MRS	0.0187064	0.00862665	0.00177111	0.0356418	0.0304392	0.00732777
		QUICKI	2.34691	1.4231	-0.444585	5.13841	0.0993272	0.00182422		QUICKI	0.962855	0.316826	0.340882	1.58483	0.00245578	0.0143931
