# Supplementary material for: Using metabolite profiling to construct and validate a metabolite risk score for predicting future weight gain
Source: PLoS One. 2019 Sep 27;14(9):e0222445. doi: 10.1371/journal.pone.0222445 (PMC6764659; doi:10.1371/journal.pone.0222445)
Supplement: S4 Table — * All risk factors were assessed at or prior to baseline, except for "Quit Smoking" and “ΔPA” (see Methods). ** Nominally significant p-values are in bold. Greyed out rows indicate that data were not available. N, number of samples; β, effect size estimate; SE, standard error of β; CI 2.5—CI 97.5, 95% confidence interval for β. (XLSX) [file pone.0222445.s011.xlsx]

## Sheet: S4 Table
S4 Table. Association between ΔBMI or MRS and obesity-related risk factors. * All risk factors were assessed at or prior to baseline, except for "Quit Smoking" and "ΔPA" (see Methods). ** Nominally significant p-values are in bold. Greyed out rows indicate that data were not available. N, number of samples; β, effect size estimate; SE, standard error of β; CI 2.5 - CI 97.5, 95% confidence interva…
a. Association between ΔBMI and obesity-related risk factors.
Risk Factor*	FHS							MCDS
	N	β	SE	CI 2.5	CI 97.5	P-value**	R2	N	β	SE	CI 2.5	CI 97.5	P-value**	R2
BMI	1508	0.000745544	0.0016547	-0.00250021	0.0039913	0.65237	0.00013478	768	-0.00485651	0.00178484	-0.00836026	-0.00135275	0.00665663	0.0095729
WHR	1507	-0.0576818	0.085829	-0.226039	0.110675	0.501652	0.000300015	768	-0.340043	0.125361	-0.586135	-0.0939511	0.00682739	0.00951398
GRSBMI	1194	0.0080186	0.0541159	-0.0981545	0.114192	0.88223	1.84188e-05	588	0.0663285	0.061466	-0.0543921	0.187049	0.280984	0.00198321
Quit Smoking	1497	0.161544	0.0324711	0.0978506	0.225238	7.27824e-07	0.0162861
Physical Activity	1428	-0.00055146	0.00360631	-0.00762571	0.00652279	0.878487	1.63974e-05	750	0.00355951	0.00600537	-0.00822987	0.0153489	0.553547	0.000469457
ΔPA	1428	-0.00511335	0.002632	-0.0102763	4.96516e-05	0.0522413	0.00263981
Caloric Intake	1387	-1.34281e-05	1.34385e-05	-3.97901e-05	1.29339e-05	0.317859	0.000720387	768	-7.44188e-06	9.56015e-06	-2.62091e-05	1.13253e-05	0.436558	0.00079043
Carb Intake	1387	-0.0216328	0.113319	-0.243928	0.200663	0.848631	2.63122e-05	768	-0.000491872	0.00110134	-0.00265388	0.00167014	0.655282	0.000260326
Fat Intake	1387	-0.0486024	0.131204	-0.305982	0.208777	0.711115	9.90675e-05	768	0.0017187	0.00155041	-0.00132486	0.00476226	0.267974	0.00160171
Protein Intake	1387	0.28567	0.251625	-0.207938	0.779279	0.256446	0.000929753	768	-0.000872878	0.00369089	-0.00811834	0.00637258	0.813112	7.30104e-05
Fasting Glucose	1494	-0.00252712	0.000804498	-0.00410518	-0.000949047	0.00171543	0.00657004	767	-0.00497812	0.000767507	-0.00648479	-0.00347145	1.58053e-10	0.052126
2-hour Glucose	1485	-0.00054695	0.000261823	-0.00106053	-3.33669e-05	0.0368774	0.00293401	755	-0.00121066	0.000235906	-0.00167378	-0.000747554	3.65195e-07	0.0337945
Fasting Insulin	1505	-0.00230037	0.000719591	-0.00371188	-0.00088886	0.00141865	0.00675339	764	-0.00304159	0.000850435	-0.00471106	-0.00137212	0.000370194	0.0165095
2-hour Insulin	1483	-0.000242109	0.000122594	-0.000482586	-1.63275e-06	0.0484666	0.00262656	753	-0.000336411	0.000103762	-0.000540109	-0.000132712	0.00123877	0.0138034
HOMA-IR	1491	-0.00983223	0.00262398	-0.0149793	-0.00468514	0.000185748	0.0093414	751	-0.0138611	0.00341778	-0.0205706	-0.00715151	5.525e-05	0.0214877
Matsuda ISI	1469	0.0159029	0.00667285	0.00281354	0.0289922	0.0172885	0.00385674	740	0.00667041	0.00179925	0.00313815	0.0102027	0.000225149	0.0182831
QUICKI	1491	4.26507	1.41971	1.48023	7.04991	0.00270737	0.00602469	751	1.24443	0.289706	0.6757	1.81317	1.97262e-05	0.0240423
b. Association between MRS and obesity-related risk factors.
Risk Factor*	FHS							MCDS
	N	β	SE	CI 2.5	CI 97.5	P-value**	R2	N	β	SE	CI 2.5	CI 97.5	P-value**	R2
BMI	1508	-0.0215626	0.00525937	-0.031879	-0.0112461	4.35511e-05	0.0110379	768	-0.0568467	0.00789766	-0.0723503	-0.041343	1.46075e-12	0.063352
WHR	1507	-1.13222	0.272785	-1.6673	-0.59714	3.50189e-05	0.0113173	768	-2.53258	0.565788	-3.64326	-1.4219	8.75288e-06	0.0254904
GRSBMI	1194	0.308941	0.181588	-0.0473271	0.665208	0.0891424	0.0024224	588	-0.0149629	0.279215	-0.563347	0.533421	0.957281	4.90065e-06
Quit Smoking	1497	0.0248781	0.105169	-0.181417	0.231173	0.813036	3.74282e-05
Physical Activity	1428	-0.00787431	0.0116072	-0.0306434	0.0148948	0.497631	0.000322631	750	0.0210885	0.0273331	-0.0325702	0.0747471	0.440632	0.000795182
ΔPA	1428	0.0022398	0.00848362	-0.0144019	0.0188815	0.791807	4.88783e-05
Caloric Intake	1387	-5.93192e-05	4.35981e-05	-0.000144845	2.62063e-05	0.173865	0.00133483	768	2.01676e-06	4.35169e-05	-8.34098e-05	8.74433e-05	0.963048	2.8039e-06
Carb Intake	1387	0.243136	0.367698	-0.478169	0.964442	0.508569	0.000315595	768	-0.00145114	0.00501162	-0.0112893	0.008387	0.772235	0.000109443
Fat Intake	1387	-0.680188	0.42542	-1.51473	0.154349	0.110079	0.00184235	768	-0.00486273	0.00705801	-0.0187181	0.00899261	0.491053	0.000619296
Protein Intake	1387	1.30394	0.816221	-0.29722	2.90511	0.110374	0.0018393	768	-0.00650159	0.0167929	-0.0394672	0.0264641	0.698744	0.000195646
Fasting Glucose	1494	-0.00212818	0.00259217	-0.00721287	0.00295651	0.411777	0.000451568	767	-0.0186092	0.00352596	-0.0255309	-0.0116875	1.70468e-07	0.0351325
2-hour Glucose	1485	-0.00455473	0.000837477	-0.0061975	-0.00291197	6.27112e-08	0.0195552	755	-0.00450772	0.0010756	-0.00661925	-0.00239618	3.10855e-05	0.022793
Fasting Insulin	1505	-0.019987	0.0022437	-0.0243881	-0.0155859	1.4654e-18	0.0501493	764	-0.0415932	0.003595	-0.0486505	-0.0345359	1.23618e-28	0.149419
2-hour Insulin	1483	-0.00296863	0.000387302	-0.00372835	-0.00220891	3.21897e-14	0.038156	753	-0.00392978	0.000450602	-0.00481437	-0.00304519	1.756e-17	0.091963
HOMA-IR	1491	-0.0666196	0.00827027	-0.0828422	-0.050397	1.60961e-15	0.0417585	751	-0.164375	0.0146257	-0.193088	-0.135663	3.42816e-27	0.144305
Matsuda ISI	1469	0.173766	0.0211101	0.132357	0.215176	4.04161e-16	0.044148	740	0.0625354	0.00794151	0.0469448	0.0781261	1.22287e-14	0.0775091
QUICKI	1491	33.6004	4.47962	24.8133	42.3874	1.0857e-13	0.0364086	751	15.0524	1.22406	12.6494	17.4555	8.69335e-32	0.16798
c. Association between GRSBMI and baseline BMI.
	FHS							MCDS
	N	β	SE	CI 2.5	CI 97.5	P-value**	R2	N	β	SE	CI 2.5	CI 97.5	P-value**	R2
	1194	3.76969	0.794911	2.21011	5.32927	2.36835e-06	0.0185174	588	3.2417	1.16363	0.956316	5.52709	0.00551136	0.0130709
