# Supplementary material for: Using metabolite profiling to construct and validate a metabolite risk score for predicting future weight gain
Source: PLoS One. 2019 Sep 27;14(9):e0222445. doi: 10.1371/journal.pone.0222445 (PMC6764659; doi:10.1371/journal.pone.0222445)
Supplement: S5 Table — * Nominally significant p-values are in bold. N = 1387 for all analyses. β, effect size estimate; SE, standard error of β; CI 2.5—CI 97.5, 95% confidence interval for β; TAG, triacylglyceride; SM, sphingomyelin. (XLSX) [file pone.0222445.s012.xlsx]

## Sheet: S5 Table
S5 Table. Association between MRS or MRS metabolites and dietary fats in FHS. * Nominally significant p-values are in bold. N = 1387 for all analyses. β, effect size estimate; SE, standard error of β; CI 2.5 - CI 97.5, 95% confidence interval for β; TAG, triacylglyceride; SM, sphingomyelin.
	Predictor	β	SE	CI 2.5	CI 97.5	P-value*	R2
MRS	Fat Intake	-0.680188	0.42542	-1.51473	0.154349	0.110079	0.00184235
TAG 56:6		-1.62736	0.412676	-2.4369	-0.817822	8.43406e-05	0.0111032
Malate		-0.111661	0.409478	-0.914925	0.691604	0.785132	5.36867e-05
Niacinamide		-0.285186	0.417283	-1.10376	0.533388	0.494445	0.000337133
SM 24:0		0.271221	0.426348	-0.565137	1.10758	0.524784	0.000292107
Uridine		-0.34179	0.414276	-1.15447	0.470887	0.409497	0.00049122
TAG 56:2		-0.491976	0.419856	-1.3156	0.331648	0.241491	0.000990388
Tyrosine		-0.131847	0.426773	-0.969038	0.705344	0.757414	6.89076e-05
Xanthine		-0.0608923	0.411682	-0.868481	0.746696	0.882435	1.57958e-05
MRS	Saturated Fat	-0.00727976	0.00271096	-0.0125978	-0.00196172	0.00733291	0.00517943
TAG 56:6		-0.0113587	0.00263127	-0.0165204	-0.00619705	1.69535e-05	0.0132763
Malate		-0.000749029	0.00261374	-0.00587635	0.00437829	0.774482	5.92921e-05
Niacinamide		0.00247306	0.00266318	-0.00275125	0.00769737	0.353254	0.000622223
SM 24:0		0.000210862	0.00272182	-0.00512848	0.00555021	0.93826	4.33336e-06
Uridine		0.00530296	0.00264118	0.000121809	0.0104841	0.0448587	0.0029022
TAG 56:2		0.00112786	0.00268115	-0.00413169	0.00638742	0.674066	0.000127751
Tyrosine		0.0016582	0.00272387	-0.00368516	0.00700156	0.54278	0.000267506
Xanthine		0.00720272	0.0026207	0.00206174	0.0123437	0.00606659	0.00542432
MRS	Monounsaturated Fat	-0.00623832	0.00269368	-0.0115225	-0.000954183	0.0207087	0.00385758												0.1	'	'	1
TAG 56:6		-0.00875314	0.00261974	-0.0138922	-0.00361405	0.000856317	0.00799604
Malate		-0.00284309	0.00259431	-0.00793229	0.00224611	0.273315	0.000866387
Niacinamide		0.00227367	0.00264457	-0.00291412	0.00746146	0.390075	0.000533413
SM 24:0		0.00156816	0.00270236	-0.00373299	0.00686931	0.561811	0.000243076
Uridine		0.00404992	0.00262416	-0.00109784	0.00919769	0.122982	0.00171678
TAG 56:2		0.0017776	0.00266203	-0.00344445	0.00699965	0.504398	0.000321849
Tyrosine		0.00427403	0.00270263	-0.00102767	0.00957573	0.114008	0.00180247
Xanthine		0.00447074	0.00260659	-0.000642547	0.00958403	0.0865379	0.00211955
MRS	Polyunsaturated Fat	-0.00147191	0.00510988	-0.0114959	0.00855204	0.77335	5.99054e-05
TAG 56:6		-0.00690919	0.00497666	-0.0166718	0.00285341	0.165263	0.00138971
Malate		-0.0120391	0.00490349	-0.0216582	-0.00242003	0.0142024	0.00433353
Niacinamide		0.00955111	0.00500194	-0.000261081	0.0193633	0.0564063	0.00262567
SM 24:0		0.00574981	0.00511488	-0.00428394	0.0157836	0.261151	0.00091157
Uridine		0.0114971	0.00496321	0.00176088	0.0212333	0.0206782	0.00385942
TAG 56:2		-0.00332241	0.00504027	-0.0132098	0.00656497	0.509893	0.000313628
Tyrosine		0.00563528	0.0051195	-0.00440753	0.0156781	0.271198	0.00087407
Xanthine		0.00296528	0.00493986	-0.00672515	0.0126557	0.548421	0.000260099
