# Supplementary material for: Using metabolite profiling to construct and validate a metabolite risk score for predicting future weight gain
Source: PLoS One. 2019 Sep 27;14(9):e0222445. doi: 10.1371/journal.pone.0222445 (PMC6764659; doi:10.1371/journal.pone.0222445)
Supplement: S6 Table — * Nominally significant p-values are in bold. N, number of samples; β, effect size estimate; SE, standard error of β; CI 2.5—CI 97.5, 95% confidence interval for β; TAG, triacylglyceride; SM, sphingomyelin. (XLSX) [file pone.0222445.s013.xlsx]

## Sheet: S6 Table
S6 Table. Association between MRS metabolites and baseline anthropometric or glycemic measures. * Nominally significant p-values are in bold. N, number of samples; β, effect size estimate; SE, standard error of β; CI 2.5 - CI 97.5, 95% confidence interval for β; TAG, triacylglyceride; SM, sphingomyelin.
	Predictor	FHS							MCDS
		N	β	SE	CI 2.5	CI 97.5	P-value*	R2	N	β	SE	CI 2.5	CI 97.5	P-value*	R2
TAG 56:6	BMI	1508	0.0044588	0.00520186	-0.00574486	0.0146625	0.391495	0.000487621	768	-0.0125171	0.00821019	-0.0286343	0.00360001	0.127775	0.00302523
Malate			-0.00661767	0.00517085	-0.0167605	0.00352515	0.200811	0.0010864		0.034275	0.00811622	0.0183423	0.0502077	2.70021e-05	0.0227522
Niacinamide			0.00677956	0.00522688	-0.00347317	0.0170323	0.19481	0.00111586		0.0151708	0.00799828	-0.000530345	0.030872	0.0582358	0.00467477
SM 24:0			-0.0265976	0.00526157	-0.0369183	-0.0162768	4.82902e-07	0.0166848		-0.00127681	0.00815312	-0.0172819	0.0147283	0.875598	3.20158e-05
Uridine			0.010836	0.0052159	0.000604797	0.0210672	0.0379252	0.00285766		0.00943167	0.00807891	-0.00642777	0.0252911	0.243395	0.00177611
TAG 56:2			0.0396377	0.00510745	0.0296192	0.0496562	1.54757e-14	0.0384551		0.0385986	0.00811898	0.0226605	0.0545367	2.38098e-06	0.0286604
Tyrosine			0.065682	0.00499945	0.0558754	0.0754886	2.09299e-37	0.102825		0.0749697	0.00772061	0.0598136	0.0901257	4.22531e-21	0.109603
Xanthine			0.0188033	0.00516712	0.00866777	0.0289388	0.000282913	0.00871653		0.0332202	0.00807072	0.0173769	0.0490636	4.27087e-05	0.0216397
TAG 56:6	WHR	1507	0.994125	0.26853	0.467392	1.52086	0.000221537	0.00902449	768	-0.303737	0.577408	-1.43723	0.829753	0.599016	0.000361114
Malate			-0.153203	0.268296	-0.679477	0.373071	0.56807	0.000216609		1.48284	0.574141	0.355763	2.60992	0.00998718	0.0086329
Niacinamide			0.8324	0.2704	0.301999	1.3628	0.00211876	0.00625731		1.50948	0.560425	0.40933	2.60963	0.00722618	0.00938205
SM 24:0			0.0873489	0.275083	-0.452238	0.626936	0.750881	6.69917e-05		0.896797	0.571722	-0.22553	2.01912	0.117156	0.00320183
Uridine			0.273375	0.270824	-0.257859	0.804608	0.312937	0.000676567		0.151877	0.567896	-0.962939	1.26669	0.789204	9.33638e-05
TAG 56:2			2.36003	0.263226	1.8437	2.87636	8.91363e-19	0.0507041		0.878787	0.577711	-0.255299	2.01287	0.128634	0.00301166
Tyrosine			1.7946	0.269772	1.26543	2.32377	4.02779e-11	0.028564		2.71439	0.566228	1.60284	3.82593	1.96614e-06	0.0291269
Xanthine			0.668974	0.268601	0.142102	1.19585	0.0128603	0.00410469		0.988399	0.571963	-0.134402	2.1112	0.0843764	0.00388339
TAG 56:6	Fasting Glucose	1494	0.00518462	0.00254144	0.000199439	0.0101698	0.0415231	0.0027816	767	-0.00915377	0.00360114	-0.0162231	-0.00208449	0.011221	0.00837542
Malate			0.00505481	0.00252204	0.00010769	0.0100019	0.0452232	0.00268515		0.00577403	0.00360412	-0.00130112	0.0128492	0.109555	0.00334382
Niacinamide			-0.00407405	0.00255014	-0.0090763	0.000928203	0.110349	0.0017077		-0.00559545	0.00352043	-0.0125063	0.0013154	0.112378	0.00329143
SM 24:0			-0.0182386	0.00255741	-0.0232551	-0.0132221	1.54046e-12	0.0329651		0.00153531	0.00358023	-0.00549293	0.00856355	0.668168	0.000240328
Uridine			-0.00171726	0.00254293	-0.00670536	0.00327084	0.499585	0.000305564		-0.0103633	0.00353711	-0.0173069	-0.00341973	0.00349176	0.0110967
TAG 56:2			0.0162872	0.00251402	0.0113558	0.0212186	1.2544e-10	0.0273614		0.0190852	0.00355716	0.0121022	0.0260681	1.07191e-07	0.0362646
Tyrosine			0.0186197	0.0025435	0.0136305	0.0236089	4.02276e-13	0.0346726		0.0171458	0.00354468	0.0101873	0.0241042	1.59391e-06	0.0296766
Xanthine			-0.00413534	0.00252383	-0.00908598	0.000815294	0.101525	0.00179619		0.00212321	0.00358695	-0.00491822	0.00916463	0.554075	0.0004578
TAG 56:6	2-hour Glucose	1485	0.00214664	0.000832343	0.000513948	0.00377934	0.0100032	0.00446509	755	-0.00161176	0.00109913	-0.00376949	0.000545967	0.142959	0.00284753
Malate			0.00536234	0.000818135	0.00375751	0.00696716	7.69176e-11	0.0281524		0.00177378	0.00109612	-0.000378044	0.0039256	0.106032	0.00346558
Niacinamide			0.00256343	0.000831772	0.00093186	0.00419501	0.00209475	0.00636388		0.00065787	0.00107334	-0.00144923	0.00276496	0.540116	0.000498647
SM 24:0			-0.00272422	0.000848198	-0.00438801	-0.00106042	0.00134751	0.00690776		0.000862313	0.00108729	-0.00127216	0.00299679	0.427978	0.000834608
Uridine			0.00259034	0.000830854	0.000960566	0.00422011	0.00185781	0.00651157		0.000249322	0.00108099	-0.00187279	0.00237143	0.817655	7.06405e-05
TAG 56:2			0.00674795	0.000814534	0.00515019	0.00834572	2.62232e-16	0.044232		0.00437646	0.0010821	0.00225216	0.00650076	5.78634e-05	0.0212608
Tyrosine			0.00585853	0.000833302	0.00422395	0.0074931	3.1296e-12	0.0322546		0.0054266	0.00107521	0.00331583	0.00753737	5.63199e-07	0.0327208
Xanthine			0.00212946	0.000826413	0.000508397	0.00375052	0.0100693	0.00445721		0.000194032	0.00108871	-0.00194324	0.0023313	0.858597	4.218e-05
TAG 56:6	Fasting Inuslin	1505	0.00263314	0.00226712	-0.00181393	0.0070802	0.245646	0.000896701	764	-0.01489	0.00388866	-0.0225238	-0.00725626	0.000139186	0.0188781
Malate			0.00527293	0.00224928	0.000860879	0.00968499	0.0191935	0.00364313		0.0223844	0.00383536	0.0148553	0.0299135	7.89215e-09	0.0427889
Niacinamide			0.00591723	0.00227022	0.0014641	0.0103704	0.00923879	0.00449971		-0.000255922	0.00383283	-0.00778008	0.00726824	0.946781	5.85086e-06
SM 24:0			-0.00714632	0.00230546	-0.0116686	-0.00262406	0.00197285	0.0063522		-0.00163672	0.00388779	-0.00926878	0.00599533	0.673881	0.000232535
Uridine			-0.0016274	0.00227814	-0.00609608	0.00284128	0.475119	0.000339406		-0.012554	0.00382962	-0.0200718	-0.00503611	0.00109239	0.0139064
TAG 56:2			0.0271297	0.0021612	0.0228904	0.031369	1.91263e-34	0.0948942		0.0341198	0.00373429	0.0267891	0.0414505	5.70688e-19	0.0987401
Tyrosine			0.0269596	0.002193	0.0226579	0.0312612	3.62992e-33	0.0913649		0.0400844	0.00361901	0.03298	0.0471888	1.53397e-26	0.138671
Xanthine			0.00981789	0.00224988	0.00540465	0.0142311	1.36579e-05	0.012511		0.016752	0.00385407	0.00918616	0.0243179	1.5704e-05	0.0241937
TAG 56:6	2-hour Insulin	1483	0.00067192	0.000389442	-9.19971e-05	0.00143584	0.0846749	0.00200596	753	-0.00103643	0.000476891	-0.00197262	-0.000100229	0.0300697	0.00624994
Malate			0.00161689	0.000385428	0.000860843	0.00237293	2.89015e-05	0.0117432		0.00198743	0.00047216	0.00106052	0.00291434	2.87275e-05	0.0230483
Niacinamide			0.0019245	0.000387265	0.00116485	0.00268414	7.49462e-07	0.0164014		0.000464519	0.000466821	-0.000451911	0.00138095	0.320023	0.00131672
SM 24:0			-0.00119671	0.000397164	-0.00197578	-0.00041765	0.00262941	0.006093		0.00102159	0.000471312	9.6345e-05	0.00194684	0.0305067	0.00621711
Uridine			0.00156003	0.000387494	0.000799932	0.00232012	5.96196e-05	0.0108256		-0.000228064	0.000469139	-0.00114904	0.000692916	0.627015	0.000314581
TAG 56:2			0.00424288	0.000373959	0.00350934	0.00497643	1.14179e-28	0.0799689		0.00323823	0.000460353	0.0023345	0.00414196	4.51531e-12	0.0618134
Tyrosine			0.00429888	0.000380075	0.00355333	0.00504442	1.65368e-28	0.0795121		0.00425135	0.000448229	0.00337141	0.00513128	3.12005e-20	0.106974
Xanthine			0.00115043	0.000386373	0.000392536	0.00190833	0.00295313	0.00595061		0.000991085	0.000472443	6.36196e-05	0.00191855	0.0362574	0.00582567
TAG 56:6	HOMA-IR	1491	0.0116859	0.00829912	-0.00459335	0.0279651	0.159315	0.00132979	751	-0.0598376	0.0158483	-0.09095	-0.0287251	0.000172236	0.0186771
Malate			0.0221182	0.00821372	0.00600654	0.0382299	0.0071641	0.00484637		0.08716	0.015685	0.0563683	0.117952	3.81835e-08	0.0395949
Niacinamide			0.0140937	0.00830412	-0.00219531	0.0303827	0.0898688	0.00193076		-0.00071197	0.0155656	-0.0312694	0.0298454	0.96353	2.79324e-06
SM 24:0			-0.0386713	0.00842629	-0.0551999	-0.0221426	4.81964e-06	0.0139479		-0.00979713	0.0158914	-0.0409942	0.0213999	0.537749	0.000507189
Uridine			-0.00654226	0.00830318	-0.0228294	0.00974491	0.430867	0.000416765		-0.0481755	0.0155346	-0.0786721	-0.017679	0.00199982	0.0126774
TAG 56:2			0.102369	0.00788833	0.0868957	0.117843	1.45847e-36	0.10161		0.135148	0.0152281	0.105253	0.165043	5.10026e-18	0.095152
Tyrosine			0.10282	0.00801543	0.0870968	0.118542	8.36161e-36	0.0995131		0.162383	0.014721	0.133484	0.191283	2.54357e-26	0.139749
Xanthine			0.0270651	0.00821963	0.0109418	0.0431884	0.00101542	0.00722886		0.0665365	0.0157427	0.0356314	0.0974416	2.66666e-05	0.0232939
TAG 56:6	Matsuda ISI	1469	-0.0618435	0.021241	-0.10351	-0.0201775	0.00365115	0.00574521	740	0.029219	0.00833214	0.0128615	0.0455765	0.000480993	0.0163902
Malate			-0.0751462	0.0210541	-0.116446	-0.0338468	0.000369621	0.00860905		-0.0218404	0.00835381	-0.0382405	-0.00544031	0.00912021	0.00917679
Niacinamide			-0.0997134	0.0211406	-0.141182	-0.0582444	2.62531e-06	0.0149385		-0.00220536	0.00816945	-0.0182435	0.0138328	0.787272	9.87361e-05
SM 24:0			0.0728302	0.0217055	0.0302531	0.115407	0.000812805	0.0076161		-0.00963495	0.00831894	-0.0259666	0.00669666	0.247159	0.00181434
Uridine			-0.0476727	0.0212655	-0.0893866	-0.00595874	0.0251239	0.00341409		-0.000300251	0.0082013	-0.0164009	0.0158004	0.970806	1.81613e-06
TAG 56:2			-0.268591	0.0201467	-0.30811	-0.229071	2.34078e-38	0.108063		-0.0595312	0.00804406	-0.0753231	-0.0437392	3.69903e-13	0.0690862
Tyrosine			-0.249967	0.0207017	-0.290575	-0.209358	4.51145e-32	0.0904004		-0.0686007	0.00791953	-0.0841482	-0.0530532	2.89915e-17	0.0922889
Xanthine			-0.08142	0.0210139	-0.122641	-0.0401995	0.000111516	0.0101297		-0.0142442	0.00831661	-0.0305712	0.00208286	0.0871808	0.00395915
TAG 56:6	QUICKI	1491	-11.6034	4.47565	-20.3826	-2.82413	0.00961976	0.00449373	751	6.00803	1.34001	3.37741	8.63866	8.49028e-06	0.0261375
Malate			-8.98746	4.44131	-17.6993	-0.27557	0.0431891	0.00274261		-6.32782	1.33861	-8.95569	-3.69994	2.72018e-06	0.0289701
Niacinamide			-10.9859	4.48075	-19.7751	-2.1966	0.014329	0.00402089		-0.547403	1.32099	-3.14068	2.04587	0.678707	0.000229211
SM 24:0			21.8068	4.54855	12.8846	30.729	1.79629e-06	0.0152017		-0.246658	1.3491	-2.89513	2.40181	0.85498	4.46273e-05
Uridine			1.14809	4.48578	-7.65103	9.94721	0.798033	4.39908e-05		3.38736	1.32116	0.793749	5.98098	0.0105433	0.00870035
TAG 56:2			-59.112	4.2263	-67.4021	-50.8219	7.39089e-42	0.116125		-13.4532	1.26672	-15.9399	-10.9665	1.22136e-24	0.130885
Tyrosine			-54.3377	4.33973	-62.8504	-45.8251	2.8542e-34	0.0952592		-14.3623	1.2407	-16.7979	-11.9266	1.26353e-28	0.151757
Xanthine			-16.0068	4.4366	-24.7095	-7.30418	0.000318888	0.00866633		-5.74715	1.3356	-8.36912	-3.12519	1.90812e-05	0.0241249
