# Supplementary material for: Using metabolite profiling to construct and validate a metabolite risk score for predicting future weight gain
Source: PLoS One. 2019 Sep 27;14(9):e0222445. doi: 10.1371/journal.pone.0222445 (PMC6764659; doi:10.1371/journal.pone.0222445)
Supplement: S7 Table — * Nominally significant p-values are in bold. N total, number of samples; N cases, number of T2D cases (by follow-up); OR, odds ratio; CI 2.5—CI 97.5, 95% confidence interval for OR. (XLSX) [file pone.0222445.s014.xlsx]

## Sheet: S7 Table
S7 Table. Association between future T2D status and baseline anthropometric or glycemic risk factors. * Nominally significant p-values are in bold. N total, number of samples; N cases, number of T2D cases (by follow-up); OR, odds ratio; CI 2.5 - CI 97.5, 95% confidence interval for OR.
Risk Factor	FHS						MCDS
	N total	N cases	OR	CI 2.5	CI 97.5	P-value*	N total	N cases	OR	CI 2.5	CI 97.5	P-value*
BMI	1508	105	1.16131	1.12206	1.2028	2.71269e-17	768	144	1.15279	1.10542	1.20435	7.47437e-11
WHR	1507	105	4357.41	364.577	59691.3	1.10398e-10	768	144	221.176	10.3192	6384.65	0.00110112
Fasting Glucose	1494	105	1.14376	1.11804	1.17164	1.92608e-29	767	144	1.0861	1.06494	1.10909	1.44256e-15
2-hour Glucose	1485	102	1.02752	1.02183	1.03341	2.98946e-21	755	138	1.02476	1.01884	1.03104	7.10502e-16
Fasting Insulin	1505	104	1.05286	1.03961	1.06659	2.5647e-15	764	143	1.08106	1.0594	1.10445	2.06318e-13
2-hour Insulin	1483	102	1.00781	1.0056	1.01	2.27083e-12	753	137	1.00574	1.00358	1.008	2.93465e-07
HOMA-IR	1491	104	1.2675	1.2069	1.33414	1.54621e-20	751	136	1.401	1.28875	1.53077	1.50864e-14
Matsuda ISI	1469	102	0.266689	0.200357	0.347828	5.20928e-21	740	131	0.683745	0.610406	0.757341	4.79696e-12
QUICKI	1491	104	6.68583e-83	4.19836e-99	2.17198e-67	2.4966e-24	751	136	5.45633e-18	5.48069e-22	3.23317e-14	2.73996e-18
