# Supplementary material for: Using metabolite profiling to construct and validate a metabolite risk score for predicting future weight gain
Source: PLoS One. 2019 Sep 27;14(9):e0222445. doi: 10.1371/journal.pone.0222445 (PMC6764659; doi:10.1371/journal.pone.0222445)
Supplement: S8 Table — * Association Model: Y ~ X indicates logistic regression with Y as dependent variable and X as independent variable(s). ** Nominally significant p-values are in bold. N total, number of samples; N cases, number of T2D cases (by follow-up); OR, odds ratio; CI 2.5—CI 97.5, 95% confidence interval for OR. (XLSX) [file pone.0222445.s015.xlsx]

## Sheet: S8 Table
S8 Table. Association between future T2D status and MRS with adjustment for baseline anthropometric or glycemic measures. * Association Model: Y ~ X indicates logistic regression with Y as dependent variable and X as independent variable(s). ** Nominally significant p-values are in bold. N total, number of samples; N cases, number of T2D cases (by follow-up); OR, odds ratio; CI 2.5 - CI 97.5, 95%…
Association Model*	FHS							MCDS
	N total	N cases	Variable	OR	CI 2.5	CI 97.5	P-value**	N total	N cases	Variable	OR	CI 2.5	CI 97.5	P-value**
T2D ~ MRS	1508	105	MRS	0.904362	0.741174	1.10288	0.321132	768	144	MRS	0.633667	0.522498	0.764686	2.56783e-06
T2D ~ MRS + BMI	1508	105	MRS	0.978104	0.794578	1.20417	0.834495	768	144	MRS	0.71377	0.58391	0.869459	0.000883972
			BMI	1.16094	1.12155	1.20256	4.14707e-17			BMI	1.1363	1.08842	1.18815	1.05246e-08
T2D ~ MRS + WHR	1507	105	MRS	0.964176	0.788002	1.17904	0.722444	768	144	MRS	0.658538	0.541724	0.796867	2.14633e-05
			WHR	4223.71	350.423	58243.7	1.46366e-10			WHR	78.1931	3.94573	2221	0.0072033
T2D ~ MRS + Fasting Glucose	1494	105	MRS	0.922669	0.749508	1.13559	0.446942	767	144	MRS	0.722429	0.591319	0.879885	0.00131423
			Fasting Glucose	1.14369	1.11794	1.17159	2.34851e-29			Fasting Glucose	1.08031	1.05902	1.10334	1.36983e-13
T2D ~ MRS + 2-hour Glucose	1485	102	MRS	1.09992	0.888828	1.36137	0.380627	755	138	MRS	0.728753	0.594548	0.889967	0.00206365
			2-hour Glucose	1.02806	1.02223	1.0341	4.64735e-21			2-hour Glucose	1.02336	1.01745	1.02962	2.37488e-14
T2D ~ MRS + Fasting Insulin	1505	104	MRS	1.12838	0.910352	1.39949	0.270531	764	143	MRS	0.823782	0.666148	1.01703	0.0721131
			Fasting Insulin	1.05532	1.0413	1.06996	6.08134e-15			Fasting Insulin	1.07274	1.04987	1.09741	4.83207e-10
T2D ~ MRS + 2-hour Insulin	1483	102	MRS	1.05712	0.853998	1.30939	0.610115	753	137	MRS	0.742674	0.60478	0.909143	0.00417051
			2-hour Insulin	1.00795	1.00568	1.0102	3.78598e-12			2-hour Insulin	1.00471	1.00246	1.00705	5.0137e-05
T2D ~ MRS + HOMA-IR	1491	104	MRS	1.18618	0.953259	1.47783	0.126539	751	136	MRS	0.828622	0.666512	1.02859	0.0889484
			HOMA-IR	1.28299	1.21825	1.35475	3.03377e-20			HOMA-IR	1.36003	1.24495	1.49385	3.53855e-11
T2D ~ MRS + Matsuda ISI	1469	104	MRS	1.25589	1.00627	1.5702	0.0444051	740	131	MRS	0.861324	0.692253	1.06938	0.177645
			Matsuda ISI	0.248365	0.183979	0.328015	3.20676e-21			Matsuda ISI	0.700523	0.622754	0.778803	4.4033e-10
T2D ~ MRS + QUICKI	1491	102	MRS	1.23516	0.991658	1.54059	0.0599211	751	136	MRS	0.91664	0.732765	1.14563	0.444462
			QUICKI	1.05056e-87	5.10945e-105	3.16642e-71	4.97791e-24			QUICKI	2.42418e-17	1.16149e-21	2.98562e-13	8.75595e-15
