# Supplementary material for: Using metabolite profiling to construct and validate a metabolite risk score for predicting future weight gain
Source: PLoS One. 2019 Sep 27;14(9):e0222445. doi: 10.1371/journal.pone.0222445 (PMC6764659; doi:10.1371/journal.pone.0222445)
Supplement: S9 Table — PMID, PubMed ID of study that reported the association; Chr, chromosome; Position_hg38, hg38 genomic position; β or OR, effect size or odds ratio estimate for the effect allele. (XLSX) [file pone.0222445.s016.xlsx]

## Sheet: S9 Table
S9 Table. List of GWAS catalog associations (p < 5E-8) that overlap (± 50kb) with suggestive MRS lead variants. PMID, PubMed ID of study that reported the association; Chr, chromosome; Position_hg38, hg38 genomic position; β or OR, effect size or odds ratio estimate for the effect allele.
MRS Variant ID	PMID	Trait	Chr	Position_hg38	Variant ID	Effect Allele	β or OR	P-value
rs174565	27790247	Age-related disease endophenotypes	11	61803311	rs174547	?		1e-29
	27790247	Age-related diseases, mortality and associated endophenotypes	11	61803311	rs174547	?		7e-25
	29403010	Alanine transaminase levels	11	61806212	rs174551	?	0.02324	6e-09
	29403010	Albumin-globulin ratio	11	61835886	rs2727271	?	0.03124	4e-10
	30595370	Balding type 1	11	61830500	rs1535	?		1e-14
	28115744	Bipolar disorder	11	61836038	rs174576	A	1.12586	1e-10
	28115744	Bipolar disorder (Japanese)	11	61822009	rs28456	G	1.18	6e-09
	30531825	Blond vs. brown/black hair color	11	61788567	rs61896141	C	1.089	1e-18
	24816252	Blood metabolite levels (1-arachidonoylglycerophosphocholine)	11	61783884	rs174535	T	0.056	2e-94
	24816252	Blood metabolite levels (1-arachidonoylglycerophosphoethanolamine)	11	61838027	rs174578	A	0.035	6e-42
	24816252	Blood metabolite levels (1-arachidonoylglycerophosphoinositol)	11	61838027	rs174578	A	0.027	3e-24
	24816252	Blood metabolite levels (1-eicosatrienoylglycerophosphocholine)	11	61828092	rs968567	T	0.04	3e-19
	24816252	Blood metabolite levels (1-linoleoylglycerophosphoethanolamine)	11	61783884	rs174535	T	0.044	3e-36
	24816252	Blood metabolite levels (adrenate (22:4n6))	11	61804006	rs174550	T	0.035	7e-24
	24816252	Blood metabolite levels (arachidonate (20:4n6))	11	61803876	rs174548	C	0.049	1e-84
	24816252	Blood metabolite levels (dihomo-linolenate (20:3n3 or n6))	11	61828092	rs968567	T	0.033	2e-21
	24816252	Blood metabolite levels (docosapentaenoate (n3 DPA; 22:5n3))	11	61792609	rs174538	A	0.026	9e-14
	24816252	Blood metabolite levels (eicosapentaenoate (EPA; 20:5n3))	11	61813163	rs174556	T	0.036	2e-22
	24816252	Blood metabolite levels (stearidonate (18:4n3))	11	61855668	rs174601	T	0.034	8e-16
	24816252	Blood metabolite levels (X-12990--docosapentaenoic acid (n6-DPA))	11	61835886	rs2727271	A	0.055	3e-11
	24816252	Blood metabolite ratios (arachidonate (20:4n6)/dihomo-linolenate (20:3n3 or n6))	11	61803876	rs174548	C	0.071	2E-361
	29514873	Breast milk fatty acid composition (infant genotype effect) (arachidonic acid)	11	61813163	rs174556	T		5e-10
	29514873	Breast milk fatty acid composition (maternal genotype effect) (arachidonic acid)	11	61813163	rs174556	T	0.85	2e-10
	27286809	C-reactive protein levels or HDL-cholesterol levels (pleiotropy)	11	61802358	rs174546	T		2e-24
	27286809	C-reactive protein levels or LDL-cholesterol levels (pleiotropy)	11	61832870	rs174574	A		8e-10
	27286809	C-reactive protein levels or triglyceride levels (pleiotropy)	11	61802358	rs174546	T		5e-27
	24097068	Cholesterol, total	11	61802358	rs174546	T	0.048	3e-37
	25961943	Cholesterol, total	11	61811991	rs174554	A	0.062	5e-24
	20686565	Cholesterol, total	11	61802358	rs174546	C	1.78	2e-22
	19060911	Cholesterol, total	11	61829740	rs174570	G	0.09	2e-10
	26974007	Chronic inflammatory diseases (ankylosing spondylitis, Crohn's disease, psoriasis, primary sclerosing cholangitis, ulcerative colitis) (pleiotropy) (subset analysis)	11	61783884	rs174535	?		2e-11
	26965516	Colorectal cancer	11	61785208	rs174537	G	1.16	9e-21
	29471430	Colorectal cancer	11	61852357	rs174594	A	1.134	2e-13
	30529582	Colorectal cancer	11	61785208	rs174537	G	1.1	8e-12
	29917119	Colorectal cancer (EA)	11	61830500	rs1535	A	1.07	4e-08
	24836286	Colorectal cancer (East Asian)	11	61785208	rs174537	G	1.16	9e-21
	21102463	Crohn's disease	11	61790331	rs102275	C	1.08	2e-11
	29246731	Delta-5 desaturase activity response to n3-polyunsaturated fat supplement	11	61824890	rs174566	G	0.904	1e-12
	26584805	Delta-6 desaturase activity	11	61803876	rs174548	G	0.2384	2e-38
	26584805	Delta-6 desaturase activity	11	61801834	rs174545	G	0.2367	5e-37
	30595370	Eosinophil counts	11	61803876	rs174548	?		5e-31
	27863252	Eosinophil counts	11	61803910	rs174549	A	0.0270285	2e-12
	20081858	Fasting blood glucose	11	61804006	rs174550	T	0.017	2e-15
	22581228	Fasting blood glucose	11	61804006	rs174550	T	0.0203	2e-10
	22581228	Fasting blood glucose (BMI interaction)	11	61804006	rs174550	T	0.001	2e-09
	30453627	Fatty acid desaturase activity (adipose tissue) (D5D)	11	61803910	rs174549	A		1e-27
	30453627	Fatty acid desaturase activity (serum) (D5D)	11	61803910	rs174549	A		2e-70
	30453627	Fatty acid desaturase activity (serum) (D5D)	11	61828092	rs968567	T		5e-49
	30453627	Fatty acid desaturase activity (serum) (D6D)	11	61853232	rs138194593	CTCTT		3e-67
	30453627	Fatty acid desaturase activity (serum) (D6D)	11	61837495	rs2072113	T		4e-55
	30504769	Gallstone disease	11	61825533	rs174567	?	1.07	2e-12
	26068415	Glycerophospholipid levels (lysoPhosphatidylcholine acyl C20:3)	11	61828092	rs968567	T	0.0675	1e-18
	26068415	Glycerophospholipid levels (lysoPhosphatidylcholine acyl C20:4)	11	61803311	rs174547	T	0.1652	2e-175
	26068415	Glycerophospholipid levels (Phosphatidylcholine acyl-alkyl C36:2)	11	61804006	rs174550	T	0.058	4e-33
	26068415	Glycerophospholipid levels (Phosphatidylcholine acyl-alkyl C36:3)	11	61830500	rs1535	A	0.0687	8e-48
	26068415	Glycerophospholipid levels (Phosphatidylcholine acyl-alkyl C36:4)	11	61803311	rs174547	T	0.0663	3e-42
	26068415	Glycerophospholipid levels (Phosphatidylcholine acyl-alkyl C36:5)	11	61803311	rs174547	T	0.0992	5e-84
	26068415	Glycerophospholipid levels (Phosphatidylcholine acyl-alkyl C38:4)	11	61790331	rs102275	T	0.0799	1e-82
	26068415	Glycerophospholipid levels (Phosphatidylcholine acyl-alkyl C38:5)	11	61803311	rs174547	T	0.0764	2e-70
	26068415	Glycerophospholipid levels (Phosphatidylcholine acyl-alkyl C40:4)	11	61790331	rs102275	T	0.0681	1e-55
	26068415	Glycerophospholipid levels (Phosphatidylcholine acyl-alkyl C40:5)	11	61790331	rs102275	T	0.0605	3e-44
	26068415	Glycerophospholipid levels (Phosphatidylcholine acyl-alkyl C42:5)	11	61790331	rs102275	T	0.057	2e-38
	26068415	Glycerophospholipid levels (Phosphatidylcholine acyl-alkyl C44:5)	11	61790331	rs102275	T	0.0636	2e-34
	26068415	Glycerophospholipid levels (Phosphatidylcholine acyl-alkyl C44:6)	11	61790331	rs102275	T	0.0693	2e-41
	26068415	Glycerophospholipid levels (Phosphatidylcholine diacyl C32:0)	11	61838027	rs174578	A	0.0362	3e-18
	26068415	Glycerophospholipid levels (Phosphatidylcholine diacyl C34:2)	11	61836038	rs174576	A	0.0305	1e-17
	26068415	Glycerophospholipid levels (Phosphatidylcholine diacyl C34:3)	11	61830500	rs1535	A	0.0458	8e-18
	26068415	Glycerophospholipid levels (Phosphatidylcholine diacyl C34:4)	11	61803311	rs174547	T	0.0884	2e-40
	26068415	Glycerophospholipid levels (Phosphatidylcholine diacyl C36:2)	11	61785208	rs174537	T	0.0356	3e-19
	26068415	Glycerophospholipid levels (Phosphatidylcholine diacyl C36:3)	11	61812288	rs174555	T	0.0553	1e-35
	26068415	Glycerophospholipid levels (Phosphatidylcholine diacyl C36:4)	11	61803311	rs174547	T	0.1157	9e-141
	26068415	Glycerophospholipid levels (Phosphatidylcholine diacyl C36:5)	11	61784455	rs174536	A	0.1315	5e-59
	26068415	Glycerophospholipid levels (Phosphatidylcholine diacyl C38:4)	11	61803311	rs174547	T	0.1408	9e-172
	26068415	Glycerophospholipid levels (Phosphatidylcholine diacyl C38:5)	11	61802358	rs174546	T	0.1041	3e-95
	26068415	Glycerophospholipid levels (Phosphatidylcholine diacyl C40:4)	11	61790331	rs102275	T	0.0694	2e-42
	26068415	Glycerophospholipid levels (Phosphatidylcholine diacyl C40:5)	11	61838027	rs174578	A	0.075	2e-43
	26068415	Glycerophospholipid levels (Phosphatidylcholine diacyl C40:6)	11	61802358	rs174546	T	0.0592	6e-20
	26068415	Glycerophospholipid levels (Phosphatidylcholine diacyl C42:4)	11	61790331	rs102275	T	0.0628	3e-37
	28298293	Gondoic acid (20:1n-9) levels	11	61855668	rs174601	T	0.007	1e-45
	28298293	Gondoic acid (20:1n-9) levels (EA)	11	61776027	rs174528	C	0.007	3e-46
	27863252	Granulocyte count	11	61812288	rs174555	C	0.0290509	7e-14
	27863252	Granulocyte percentage of myeloid white cells	11	61813163	rs174556	T	0.0329064	2e-17
	30595370	Hair color	11	61788567	rs61896141	?		6e-21
	24097068	HDL cholesterol	11	61802358	rs174546	T	0.039	8e-28
	20686565	HDL cholesterol	11	61802358	rs174546	T	0.73	2e-22
	30275531	HDL cholesterol	11	61785208	rs174537	T	0.0305	2e-22
	20864672	HDL cholesterol	11	61803876	rs174548	G	0.01	1e-12
	19060906	HDL cholesterol	11	61803311	rs174547	C	0.09	2e-12
	25961943	HDL cholesterol	11	61776489	rs174529	T	0.041	1e-11
	28334899	HDL cholesterol levels (Trans-ethnic initial)	11	61804006	rs174550	T	0.039	6e-30
	23583979	Heart rate	11	61803910	rs174549	A	0.358	1e-22
	30595370	Heel bone mineral density	11	61776489	rs174529	?		2e-18
	30598549	Heel bone mineral density	11	61781986	rs174534	A	0.0168583	3e-18
	30048462	Heel bone mineral density	11	61776489	rs174529	?	0.0191264	4e-18
	30048462	Heel bone mineral density	11	61832870	rs174574	?	0.018426	3e-17
	28869591	Heel bone mineral density	11	61832870	rs174574	A	0.0202955	5e-09
	25429064	Height	11	61803311	rs174547	T	0.037	6e-18
	27863252	Hematocrit	11	61781553	rs174533	A	0.0248296	2e-11
	23303382	Hematology traits (ALB/GLB)	11	61803876	rs174548	G	0.017	4e-08
	29403010	Hemoglobin A1c levels	11	61852357	rs174594	?	0.04208	4e-09
	27863252	Hemoglobin concentration	11	61781553	rs174533	A	0.0282752	3e-14
	29615537	High density lipoprotein cholesterol levels	11	61803311	rs174547	C	1.85198	7e-15
	29507422	High density lipoprotein cholesterol levels	11	61776489	rs174529	T	0.025	4e-12
	29507422	High density lipoprotein cholesterol levels	11	61802358	rs174546	C	0.025	5e-12
	29507422	High density lipoprotein cholesterol levels	11	61804006	rs174550	T	0.025	5e-12
	29507422	High density lipoprotein cholesterol levels	11	61811991	rs174554	A	0.025	7e-12
	29507422	High density lipoprotein cholesterol levels	11	61837342	rs174577	C	0.024	1e-11
	29507422	High density lipoprotein cholesterol levels	11	61842278	rs174583	C	0.024	1e-11
	29507422	High density lipoprotein cholesterol levels	11	61855668	rs174601	C	0.024	3e-11
	29507422	High density lipoprotein cholesterol levels	11	61806212	rs174551	T	0.024	2e-10
	29507422	High density lipoprotein cholesterol levels (EA)	11	61837342	rs174577	C	0.027	2e-11
	29507422	High density lipoprotein cholesterol levels (EA)	11	61802358	rs174546	C	0.027	3e-11
	29507422	High density lipoprotein cholesterol levels (EA)	11	61842278	rs174583	C	0.026	3e-11
	29507422	High density lipoprotein cholesterol levels (EA)	11	61776489	rs174529	T	0.027	4e-11
	29507422	High density lipoprotein cholesterol levels (EA)	11	61804006	rs174550	T	0.026	4e-11
	29507422	High density lipoprotein cholesterol levels (EA)	11	61811991	rs174554	A	0.026	4e-11
	29507422	High density lipoprotein cholesterol levels (EA)	11	61855668	rs174601	C	0.026	5e-11
	29507422	High density lipoprotein cholesterol levels (EA)	11	61806212	rs174551	T	0.025	3e-09
	20081858	Homeostasis model assessment of beta-cell function	11	61804006	rs174550	T	0.02	5e-13
	30595370	Hypothyroidism	11	61854084	rs174599	?		4e-11
	23128233	Inflammatory bowel disease	11	61796827	rs4246215	T	1.079	2e-15
	26192919	Inflammatory bowel disease (EA)	11	61830500	rs1535	?		3e-09
	25352340	Iron status biomarkers (transferrin levels)	11	61837342	rs174577	A	0.062	2e-17
	29500382	Irritable mood	11	61790331	rs102275	T	5.69	1e-08
	25194280	Laryngeal squamous cell carcinoma	11	61803910	rs174549	?	1.37	1e-20
	24097068	LDL cholesterol	11	61802358	rs174546	T	0.051	2e-39
	25961943	LDL cholesterol	11	61806212	rs174551	T	0.067	2e-27
	20686565	LDL cholesterol	11	61802358	rs174546	T	1.71	1e-21
	30275531	LDL cholesterol	11	61803910	rs174549	A	0.0295	4e-20
	19060911	LDL cholesterol	11	61829740	rs174570	G	0.11	4e-13
	28334899	LDL cholesterol levels (Asian initial, BMI unadjusted)	11	61781553	rs174533	A	0.062	1e-09
	28334899	LDL cholesterol levels (Trans-ethnic initial)	11	61830500	rs1535	A	0.0529	5e-45
	30670697	LDL cholesterol x physical activity interaction (2df test)	11	61826344	rs174568	T		2e-48
	22286219	Lipid metabolism phenotypes (LA/PUFA)	11	61803311	rs174547	?	0.57	8e-262
	22001757	Liver enzyme levels (alkaline phosphatase)	11	61855668	rs174601	T	1.7	3e-09
	29507422	Low density lipoprotein cholesterol levels	11	61802358	rs174546	C	0.072	1e-58
	29507422	Low density lipoprotein cholesterol levels	11	61811991	rs174554	A	0.072	5e-58
	29507422	Low density lipoprotein cholesterol levels	11	61804006	rs174550	T	0.072	1e-57
	29507422	Low density lipoprotein cholesterol levels	11	61842278	rs174583	C	0.07	1e-55
	29507422	Low density lipoprotein cholesterol levels	11	61806212	rs174551	T	0.073	2e-55
	29507422	Low density lipoprotein cholesterol levels	11	61837342	rs174577	C	0.069	2e-54
	29507422	Low density lipoprotein cholesterol levels	11	61776489	rs174529	T	0.069	4e-52
	29507422	Low density lipoprotein cholesterol levels	11	61855668	rs174601	C	0.064	1e-46
	29507422	Low density lipoprotein cholesterol levels (EA)	11	61802358	rs174546	C	0.074	9e-50
	29507422	Low density lipoprotein cholesterol levels (EA)	11	61837342	rs174577	C	0.074	2e-49
	29507422	Low density lipoprotein cholesterol levels (EA)	11	61811991	rs174554	A	0.073	6e-49
	29507422	Low density lipoprotein cholesterol levels (EA)	11	61804006	rs174550	T	0.073	7e-49
	29507422	Low density lipoprotein cholesterol levels (EA)	11	61842278	rs174583	C	0.073	2e-48
	29507422	Low density lipoprotein cholesterol levels (EA)	11	61806212	rs174551	T	0.075	1e-47
	29507422	Low density lipoprotein cholesterol levels (EA)	11	61776489	rs174529	T	0.071	8e-45
	29507422	Low density lipoprotein cholesterol levels (EA)	11	61855668	rs174601	C	0.068	6e-42
	30573740	Male-pattern baldness	11	61851136	rs174592	G	0.0308326	7e-22
	28196072	Male-pattern baldness	11	61839211	rs174581	A	0.0369337	1e-08
	27863252	Mean platelet volume	11	61813978	rs7394579	G	0.0484773	3e-33
	21886157	Metabolic traits (SM-3 + 152 other traits)	11	61803311	rs174547	C	0.178	9e-116
	22916037	Metabolite levels	11	61790331	rs102275	?		4e-264
	23378610	Metabolite levels (adrenate)	11	61798436	rs174541	T	0.28	3e-09
	23281178	Metabolite levels (Glycerolphosphocholine)	11	61803910	rs174549	G		2e-30
	27005778	Metabolite levels (lipid measures) (other polyunsaturated fatty acids than 18:2)	11	61803311	rs174547	C	0.4	7e-23
	20037589	Metabolite levels (PC aa C36:3/PC aa C36:4)	11	61803311	rs174547	T	0.151	7e-179
	27863252	Monocyte percentage of white cells	11	61800281	rs174544	A	0.0303758	3e-15
	27863252	Myeloid white cell count	11	61812288	rs174555	C	0.0264683	1e-11
	30643255	Nasal polyps	11	61783884	rs174535	T	1.14943	4e-09
	27863252	Neutrophil count	11	61850697	rs61897795	G	0.0335628	6e-12
	29403010	Non-albumin protein levels	11	61835886	rs2727271	?	0.03693	2e-13
	28298293	Oleic acid (18:1n-9) levels	11	61790331	rs102275	C	0.222	1e-39
	23362303	Oleic acid (18:1n-9) levels	11	61790331	rs102275	C	0.23	2e-32
	28298293	Oleic acid (18:1n-9) levels (Chinese)	11	61790331	rs102275	C	0.204	3e-10
	28298293	Oleic acid (18:1n-9) levels (EA)	11	61790331	rs102275	C	0.229	1e-31
	24850809	P wave duration	11	61837342	rs174577	A	0.735	3e-08
	28298293	Palmitoleic acid (16:1n-7) levels	11	61790331	rs102275	C	0.022	2e-16
	23362303	Palmitoleic acid (16:1n-7) levels	11	61790331	rs102275	T	0.024	7e-13
	22359512	Phospholipid levels (plasma) (levels)	11	61790331	rs102275	?	0	1e-203
	21829377	Plasma omega-3 polyunsaturated fatty acid level (eicosapentaenoic acid)	11	61792609	rs174538	A	0.08	5e-58
	21829377	Plasma omega-3 polyunsaturated fatty acid level (eicosapentaenoic acid)	11	61783884	rs174535	T	0.08	6e-58
	21829377	Plasma omega-3 polyunsaturated fatty acid level (eicosapentaenoic acid)	11	61804006	rs174550	T	0.08	1e-57
	21829377	Plasma omega-3 polyunsaturated fatty acid level (eicosapentaenoic acid)	11	61832870	rs174574	A	0.08	4e-55
	21829377	Plasma omega-3 polyunsaturated fatty acid level (eicosapentaenoic acid)	11	61796827	rs4246215	T	0.08	6e-55
	21829377	Plasma omega-3 polyunsaturated fatty acid level (eicosapentaenoic acid)	11	61872101	rs174448	A	0.05	7e-28
	21829377	Plasma omega-3 polyunsaturated fatty acid levels (alphalinolenic acid)	11	61803311	rs174547	T	0.02	3e-64
	21829377	Plasma omega-3 polyunsaturated fatty acid levels (alphalinolenic acid)	11	61790331	rs102275	T	0.02	7e-64
	21829377	Plasma omega-3 polyunsaturated fatty acid levels (alphalinolenic acid)	11	61784455	rs174536	A	0.02	1e-63
	21829377	Plasma omega-3 polyunsaturated fatty acid levels (alphalinolenic acid)	11	61830500	rs1535	A	0.02	3e-63
	21829377	Plasma omega-3 polyunsaturated fatty acid levels (alphalinolenic acid)	11	61796827	rs4246215	T	0.02	9e-60
	21829377	Plasma omega-3 polyunsaturated fatty acid levels (alphalinolenic acid)	11	61872101	rs174448	A	0.01	4e-25
	26584805	Plasma omega-3 polyunsaturated fatty acid levels (alphalinolenic acid)	11	61781087	rs509360	G	0.1087	3e-08
	21829377	Plasma omega-3 polyunsaturated fatty acid levels (docosapentaenoic acid)	11	61803311	rs174547	T	0.07	4e-154
	21829377	Plasma omega-3 polyunsaturated fatty acid levels (docosapentaenoic acid)	11	61790331	rs102275	T	0.07	8e-153
	21829377	Plasma omega-3 polyunsaturated fatty acid levels (docosapentaenoic acid)	11	61830500	rs1535	A	0.07	3e-152
	21829377	Plasma omega-3 polyunsaturated fatty acid levels (docosapentaenoic acid)	11	61783884	rs174535	T	0.07	1e-151
	21829377	Plasma omega-3 polyunsaturated fatty acid levels (docosapentaenoic acid)	11	61796827	rs4246215	T	0.07	1e-139
	21829377	Plasma omega-3 polyunsaturated fatty acid levels (docosapentaenoic acid)	11	61872101	rs174448	A	0.05	3e-60
	24823311	Plasma omega-6 polyunsaturated fatty acid levels (adrenic acid)	11	61804006	rs174550	T	0.05	4e-140
	26584805	Plasma omega-6 polyunsaturated fatty acid levels (arachidonic acid)	11	61837342	rs174577	C	0.1542	4e-68
	26584805	Plasma omega-6 polyunsaturated fatty acid levels (arachidonic acid)	11	61776027	rs174528	T	0.2088	2e-65
	24823311	Plasma omega-6 polyunsaturated fatty acid levels (arachidonic acid)	11	61803311	rs174547	C	1.69	3E-971
	24823311	Plasma omega-6 polyunsaturated fatty acid levels (arachidonic acid) (Conditioned on rs174547)	11	61790331	rs102275	C	2.49	7e-147
	24823311	Plasma omega-6 polyunsaturated fatty acid levels (dihomo-gamma-linolenic acid)	11	61812288	rs174555	T	0.39	5e-168
	26584805	Plasma omega-6 polyunsaturated fatty acid levels (dihomo-gamma-linolenic acid)	11	61803876	rs174548	G	0.1789	7e-31
	26584805	Plasma omega-6 polyunsaturated fatty acid levels (dihomo-gamma-linolenic acid)	11	61781986	rs174534	G	0.177	1e-29
	26584805	Plasma omega-6 polyunsaturated fatty acid levels (gamma-linolenic acid)	11	61802358	rs174546	T	0.5227	5e-171
	26584805	Plasma omega-6 polyunsaturated fatty acid levels (gamma-linolenic acid)	11	61785208	rs174537	T	0.5254	4e-164
	24823311	Plasma omega-6 polyunsaturated fatty acid levels (gamma-linolenic acid)	11	61803311	rs174547	T	0.02	2e-72
	24823311	Plasma omega-6 polyunsaturated fatty acid levels (linoleic acid)	11	61804006	rs174550	T	1.47	4e-274
	26584805	Plasma omega-6 polyunsaturated fatty acid levels (linoleic acid)	11	61803311	rs174547	T	0.048	1e-16
	26584805	Plasma omega-6 polyunsaturated fatty acid levels (linoleic acid)	11	61838027	rs174578	T	0.0475	2e-16
	24823311	Plasma omega-6 polyunsaturated fatty acid levels (linoleic acid) (Conditioned on rs174547)	11	61835765	rs2727270	T	0.69	3e-21
	27863252	Platelet count	11	61803876	rs174548	G	0.03864	5e-23
	29403010	Platelet count	11	61856709	rs97384	?	0.03504	2e-13
	22139419	Platelet count	11	61796827	rs4246215	T	2.451	3e-10
	27863252	Plateletcrit	11	61852357	rs174594	A	0.0231322	9e-10
	30578418	Pulse pressure	11	61820833	rs174564	G	0.1696	6e-10
	27659466	QRS duration (EA)	11	61837342	rs174577	?	0.38	4e-11
	24952745	QT interval	11	61842278	rs174583	T	0.57	8e-11
	30679814	QT interval	11	61802358	rs174546	T	1.238	1e-09
	30595370	Red blood cell count	11	61790331	rs102275	?		8e-60
	27863252	Red blood cell count	11	61781553	rs174533	A	0.0352434	4e-21
	29403010	Red blood cell count	11	61781087	rs509360	?	0.02414	3e-08
	25500335	Red blood cell fatty acid levels (AA)	11	61801834	rs174545	?	0.374	8e-90
	25500335	Red blood cell fatty acid levels (ALA)	11	61796827	rs4246215	?	0.113	1e-09
	25500335	Red blood cell fatty acid levels (DGLA)	11	61855668	rs174601	?	0.591	3e-305
	25500335	Red blood cell fatty acid levels (DPA-n3)	11	61803910	rs174549	?	0.122	4e-10
	25500335	Red blood cell fatty acid levels (DTA)	11	61798436	rs174541	?	0.177	3e-19
	25500335	Red blood cell fatty acid levels (GLA)	11	61803910	rs174549	?	0.124	2e-10
	25500335	Red blood cell fatty acid levels (LA)	11	61804006	rs174550	?	0.258	6e-43
	25500335	Red blood cell fatty acid levels (OA)	11	61783884	rs174535	?	0.138	2e-12
	30595370	Red cell distribution width	11	61814184	rs174559	?		5e-185
	27863252	Red cell distribution width	11	61813978	rs7394579	G	0.0573956	8e-48
	28957414	Red cell distribution width	11	61814184	rs174559	A	0.0588124	5e-44
	30595370	Respiratory diseases	11	61783884	rs174535	?		3e-13
	27798624	Resting heart rate	11	61784455	rs174536	C	0.399	2e-30
	20639392	Resting heart rate	11	61803311	rs174547	C	6.2	2e-09
	24390342	Rheumatoid arthritis (EA)	11	61828092	rs968567	C	1.12	2e-08
	29545352	Serum metabolite concentrations in chronic kidney disease (Lysophosphatidylcholine with acyl residue C20:4)	11	61790331	rs102275	C	0.502958	3e-32
	29545352	Serum metabolite concentrations in chronic kidney disease (Phosphatidylcholine with acyl-alkyl residue sum C36:5)	11	61774535	rs11320420	G	0.343113	1e-14
	29545352	Serum metabolite concentrations in chronic kidney disease (Phosphatidylcholine with acyl-alkyl residue sum C36:5)	11	61785208	rs174537	T	0.336305	2e-14
	29545352	Serum metabolite concentrations in chronic kidney disease (Phosphatidylcholine with acyl-alkyl residue sum C38:4)	11	61774535	rs11320420	G	0.281823	2e-10
	29545352	Serum metabolite concentrations in chronic kidney disease (Phosphatidylcholine with acyl-alkyl residue sum C38:4)	11	61785208	rs174537	T	0.272908	5e-10
	29545352	Serum metabolite concentrations in chronic kidney disease (Phosphatidylcholine with acyl-alkyl residue sum C38:5)	11	61774535	rs11320420	G	0.3281	3e-13
	29545352	Serum metabolite concentrations in chronic kidney disease (Phosphatidylcholine with acyl-alkyl residue sum C38:5)	11	61785208	rs174537	T	0.317125	9e-13
	29545352	Serum metabolite concentrations in chronic kidney disease (Phosphatidylcholine with acyl-alkyl residue sum C44:6)	11	61824524	rs57668028	G	0.261806	1e-08
	29545352	Serum metabolite concentrations in chronic kidney disease (Phosphatidylcholine with acyl-alkyl residue sum C44:6)	11	61813978	rs7394579	G	0.264318	2e-08
	29545352	Serum metabolite concentrations in chronic kidney disease (Phosphatidylcholine with diacyl residue sum C34:4)	11	61828851	rs5792235	C	0.239467	2e-08
	29545352	Serum metabolite concentrations in chronic kidney disease (Phosphatidylcholine with diacyl residue sum C34:4)	11	61826344	rs174568	T	0.237543	3e-08
	29545352	Serum metabolite concentrations in chronic kidney disease (Phosphatidylcholine with diacyl residue sum C36:3)	11	61814292	rs174560	C	0.278836	3e-10
	29545352	Serum metabolite concentrations in chronic kidney disease (Phosphatidylcholine with diacyl residue sum C36:4)	11	61790354	rs102274	C	0.407955	8e-21
	29545352	Serum metabolite concentrations in chronic kidney disease (Phosphatidylcholine with diacyl residue sum C36:5)	11	61824890	rs174566	G	0.320688	5e-14
	29545352	Serum metabolite concentrations in chronic kidney disease (Phosphatidylcholine with diacyl residue sum C38:4)	11	61790331	rs102275	C	0.399628	1e-20
	29545352	Serum metabolite concentrations in chronic kidney disease (Phosphatidylcholine with diacyl residue sum C38:5)	11	61785208	rs174537	T	0.357607	1e-16
	23093944	Serum metabolite levels (1arachidonoylglycerophosphocholine)	11	61803311	rs174547	?	0.05788	3e-20
	23093944	Serum metabolite levels (1arachidonoylglycerophosphoethanolamine)	11	61842278	rs174583	?	0.03864	2e-13
	23093944	Serum metabolite levels (1linoleoylglycerophosphoethanolamine)	11	61803311	rs174547	?	0.04499	2e-14
	23093944	Serum metabolite levels (arachidonate204n6)	11	61803876	rs174548	?	0.0414	1e-21
	23093944	Serum metabolite levels (eicosapentaenoateEPA205n3)	11	61803311	rs174547	?	0.04007	1e-10
	29545352	Serum metabolite ratios in chronic kidney disease (Lysophosphatidylcholine with acyl residue C16:0/Lysophosphatidylcholine with acyl residue C20:4)	11	61820833	rs174564	G	0.575391	2e-42
	29545352	Serum metabolite ratios in chronic kidney disease (Lysophosphatidylcholine with acyl residue C16:1/Lysophosphatidylcholine with acyl residue C20:4)	11	61774535	rs11320420	G	0.526048	8e-36
	29545352	Serum metabolite ratios in chronic kidney disease (Lysophosphatidylcholine with acyl residue C18:1/Lysophosphatidylcholine with acyl residue C20:4)	11	61824890	rs174566	G	0.587293	3e-44
	29545352	Serum metabolite ratios in chronic kidney disease (Lysophosphatidylcholine with acyl residue C20:3/Lysophosphatidylcholine with acyl residue C20:4)	11	61790331	rs102275	C	0.753679	2e-75
	29545352	Serum metabolite ratios in chronic kidney disease (Phosphatidylcholine with acyl-alkyl residue sum C32:1/Phosphatidylcholine with acyl-alkyl residue sum C36:3)	11	61815236	rs174561	C	0.371213	3e-16
	29545352	Serum metabolite ratios in chronic kidney disease (Phosphatidylcholine with acyl-alkyl residue sum C32:2/Phosphatidylcholine with acyl-alkyl residue sum C36:3)	11	61814292	rs174560	C	0.369914	3e-17
	29545352	Serum metabolite ratios in chronic kidney disease (Phosphatidylcholine with acyl-alkyl residue sum C34:0/Phosphatidylcholine with acyl-alkyl residue sum C36:2)	11	61839211	rs174581	A	0.341664	1e-15
	29545352	Serum metabolite ratios in chronic kidney disease (Phosphatidylcholine with acyl-alkyl residue sum C34:1/Phosphatidylcholine with acyl-alkyl residue sum C36:5)	11	61774535	rs11320420	G	0.402542	1e-20
	29545352	Serum metabolite ratios in chronic kidney disease (Phosphatidylcholine with acyl-alkyl residue sum C34:1/Phosphatidylcholine with acyl-alkyl residue sum C38:4)	11	61774535	rs11320420	G	0.392775	2e-19
	29545352	Serum metabolite ratios in chronic kidney disease (Phosphatidylcholine with acyl-alkyl residue sum C34:1/Phosphatidylcholine with acyl-alkyl residue sum C38:5)	11	61774535	rs11320420	G	0.371764	1e-18
	29545352	Serum metabolite ratios in chronic kidney disease (Phosphatidylcholine with acyl-alkyl residue sum C34:2/Phosphatidylcholine with acyl-alkyl residue sum C36:3)	11	61779596	rs7943728	A	0.484582	4e-19
	29545352	Serum metabolite ratios in chronic kidney disease (Phosphatidylcholine with acyl-alkyl residue sum C34:2/Phosphatidylcholine with acyl-alkyl residue sum C36:4)	11	61790331	rs102275	C	0.384988	1e-20
	29545352	Serum metabolite ratios in chronic kidney disease (Phosphatidylcholine with acyl-alkyl residue sum C34:2/Phosphatidylcholine with acyl-alkyl residue sum C36:5)	11	61790331	rs102275	C	0.478987	1e-30
	29545352	Serum metabolite ratios in chronic kidney disease (Phosphatidylcholine with acyl-alkyl residue sum C34:2/Phosphatidylcholine with acyl-alkyl residue sum C38:4)	11	61790331	rs102275	C	0.366763	2e-17
	29545352	Serum metabolite ratios in chronic kidney disease (Phosphatidylcholine with acyl-alkyl residue sum C34:2/Phosphatidylcholine with acyl-alkyl residue sum C38:5)	11	61790331	rs102275	C	0.425111	1e-24
	29545352	Serum metabolite ratios in chronic kidney disease (Phosphatidylcholine with acyl-alkyl residue sum C34:2/Phosphatidylcholine with acyl-alkyl residue sum C38:6)	11	61781553	rs174533	A	0.365851	5e-17
	29545352	Serum metabolite ratios in chronic kidney disease (Phosphatidylcholine with acyl-alkyl residue sum C34:2/Phosphatidylcholine with acyl-alkyl residue sum C44:6)	11	61830500	rs1535	G	0.321785	1e-13
	29545352	Serum metabolite ratios in chronic kidney disease (Phosphatidylcholine with acyl-alkyl residue sum C34:3/Phosphatidylcholine with acyl-alkyl residue sum C36:5)	11	61790331	rs102275	C	0.43919	3e-26
	29545352	Serum metabolite ratios in chronic kidney disease (Phosphatidylcholine with acyl-alkyl residue sum C36:1/Phosphatidylcholine with acyl-alkyl residue sum C40:5)	11	61830500	rs1535	G	0.371389	2e-18
	29545352	Serum metabolite ratios in chronic kidney disease (Phosphatidylcholine with acyl-alkyl residue sum C36:2/Hydroxysphingomyelin with acyl residue sum C22:2)	11	61830500	rs1535	G	0.372567	2e-17
	29545352	Serum metabolite ratios in chronic kidney disease (Phosphatidylcholine with acyl-alkyl residue sum C36:2/Phosphatidylcholine with acyl-alkyl residue sum C36:4)	11	61839211	rs174581	A	0.360322	3e-18
	29545352	Serum metabolite ratios in chronic kidney disease (Phosphatidylcholine with acyl-alkyl residue sum C36:2/Phosphatidylcholine with acyl-alkyl residue sum C36:5)	11	61824890	rs174566	G	0.460557	6e-28
	29545352	Serum metabolite ratios in chronic kidney disease (Phosphatidylcholine with acyl-alkyl residue sum C36:2/Phosphatidylcholine with acyl-alkyl residue sum C38:4)	11	61790331	rs102275	C	0.48109	2e-30
	29545352	Serum metabolite ratios in chronic kidney disease (Phosphatidylcholine with acyl-alkyl residue sum C36:2/Phosphatidylcholine with acyl-alkyl residue sum C38:5)	11	61839211	rs174581	A	0.42572	4e-25
	29545352	Serum metabolite ratios in chronic kidney disease (Phosphatidylcholine with acyl-alkyl residue sum C36:2/Phosphatidylcholine with acyl-alkyl residue sum C38:6)	11	61824890	rs174566	G	0.381532	1e-18
	29545352	Serum metabolite ratios in chronic kidney disease (Phosphatidylcholine with acyl-alkyl residue sum C36:2/Phosphatidylcholine with acyl-alkyl residue sum C40:1)	11	61817672	rs174562	G	0.396611	1e-19
	29545352	Serum metabolite ratios in chronic kidney disease (Phosphatidylcholine with acyl-alkyl residue sum C36:2/Phosphatidylcholine with acyl-alkyl residue sum C40:5)	11	61798436	rs174541	C	0.348321	9e-16
	29545352	Serum metabolite ratios in chronic kidney disease (Phosphatidylcholine with acyl-alkyl residue sum C36:2/Phosphatidylcholine with acyl-alkyl residue sum C40:6)	11	61824890	rs174566	G	0.358584	2e-16
	29545352	Serum metabolite ratios in chronic kidney disease (Phosphatidylcholine with acyl-alkyl residue sum C36:2/Phosphatidylcholine with acyl-alkyl residue sum C42:5)	11	61852357	rs174594	A	0.301599	5e-13
	29545352	Serum metabolite ratios in chronic kidney disease (Phosphatidylcholine with acyl-alkyl residue sum C36:2/Phosphatidylcholine with acyl-alkyl residue sum C44:5)	11	61820833	rs174564	G	0.312607	2e-13
	29545352	Serum metabolite ratios in chronic kidney disease (Phosphatidylcholine with acyl-alkyl residue sum C36:2/Phosphatidylcholine with acyl-alkyl residue sum C44:6)	11	61830500	rs1535	G	0.385795	3e-19
	29545352	Serum metabolite ratios in chronic kidney disease (Phosphatidylcholine with acyl-alkyl residue sum C36:2/Sphingomyelin with acyl residue sum C16:1)	11	61832870	rs174574	C	0.328301	1e-13
	29545352	Serum metabolite ratios in chronic kidney disease (Phosphatidylcholine with acyl-alkyl residue sum C36:3/Hydroxysphingomyelin with acyl residue sum C22:2)	11	61830500	rs1535	G	0.326039	3e-14
	29545352	Serum metabolite ratios in chronic kidney disease (Phosphatidylcholine with acyl-alkyl residue sum C36:3/Phosphatidylcholine with acyl-alkyl residue sum C36:4)	11	61790331	rs102275	C	0.586854	2e-47
	29545352	Serum metabolite ratios in chronic kidney disease (Phosphatidylcholine with acyl-alkyl residue sum C36:3/Phosphatidylcholine with acyl-alkyl residue sum C36:5)	11	61790331	rs102275	C	0.649031	1e-56
	29545352	Serum metabolite ratios in chronic kidney disease (Phosphatidylcholine with acyl-alkyl residue sum C36:3/Phosphatidylcholine with acyl-alkyl residue sum C38:4)	11	61790331	rs102275	C	0.557815	2e-39
	29545352	Serum metabolite ratios in chronic kidney disease (Phosphatidylcholine with acyl-alkyl residue sum C36:3/Phosphatidylcholine with acyl-alkyl residue sum C38:5)	11	61790331	rs102275	C	0.639075	2e-56
	29545352	Serum metabolite ratios in chronic kidney disease (Phosphatidylcholine with acyl-alkyl residue sum C36:3/Phosphatidylcholine with acyl-alkyl residue sum C38:6)	11	61824890	rs174566	G	0.501424	1e-31
	29545352	Serum metabolite ratios in chronic kidney disease (Phosphatidylcholine with acyl-alkyl residue sum C36:3/Phosphatidylcholine with acyl-alkyl residue sum C40:1)	11	61801834	rs174545	G	0.407966	7e-21
	29545352	Serum metabolite ratios in chronic kidney disease (Phosphatidylcholine with acyl-alkyl residue sum C36:3/Phosphatidylcholine with acyl-alkyl residue sum C40:4)	11	61798436	rs174541	C	0.3193	3e-13
	29545352	Serum metabolite ratios in chronic kidney disease (Phosphatidylcholine with acyl-alkyl residue sum C36:3/Phosphatidylcholine with acyl-alkyl residue sum C40:5)	11	61798436	rs174541	C	0.380947	2e-18
	29545352	Serum metabolite ratios in chronic kidney disease (Phosphatidylcholine with acyl-alkyl residue sum C36:3/Phosphatidylcholine with acyl-alkyl residue sum C42:2)	11	61803876	rs174548	G	0.307499	5e-12
	29545352	Serum metabolite ratios in chronic kidney disease (Phosphatidylcholine with acyl-alkyl residue sum C36:3/Phosphatidylcholine with acyl-alkyl residue sum C42:5)	11	61798436	rs174541	C	0.365348	6e-17
	29545352	Serum metabolite ratios in chronic kidney disease (Phosphatidylcholine with acyl-alkyl residue sum C36:3/Phosphatidylcholine with acyl-alkyl residue sum C44:5)	11	61822009	rs28456	G	0.385672	1e-18
	29545352	Serum metabolite ratios in chronic kidney disease (Phosphatidylcholine with acyl-alkyl residue sum C36:3/Phosphatidylcholine with acyl-alkyl residue sum C44:6)	11	61814292	rs174560	C	0.444499	5e-24
	29545352	Serum metabolite ratios in chronic kidney disease (Phosphatidylcholine with acyl-alkyl residue sum C36:3/Sphingomyelin with acyl residue sum C16:0)	11	61803876	rs174548	G	0.335386	6e-14
	29545352	Serum metabolite ratios in chronic kidney disease (Phosphatidylcholine with acyl-alkyl residue sum C36:3/Sphingomyelin with acyl residue sum C16:1)	11	61814292	rs174560	C	0.383918	1e-17
	29545352	Serum metabolite ratios in chronic kidney disease (Phosphatidylcholine with acyl-alkyl residue sum C36:3/Sphingomyelin with acyl residue sum C18:1)	11	61814292	rs174560	C	0.325269	3e-13
	29545352	Serum metabolite ratios in chronic kidney disease (Phosphatidylcholine with acyl-alkyl residue sum C36:4/Sphingomyelin with acyl residue sum C24:0)	11	61839170	rs174580	G	0.30041	5e-12
	29545352	Serum metabolite ratios in chronic kidney disease (Phosphatidylcholine with acyl-alkyl residue sum C36:5/Sphingomyelin with acyl residue sum C16:0)	11	61785208	rs174537	T	0.389852	2e-19
	29545352	Serum metabolite ratios in chronic kidney disease (Phosphatidylcholine with acyl-alkyl residue sum C36:5/Sphingomyelin with acyl residue sum C24:0)	11	61790331	rs102275	C	0.434116	2e-23
	29545352	Serum metabolite ratios in chronic kidney disease (Phosphatidylcholine with acyl-alkyl residue sum C36:5/Sphingomyelin with acyl residue sum C24:1)	11	61790331	rs102275	C	0.394712	5e-20
	29545352	Serum metabolite ratios in chronic kidney disease (Phosphatidylcholine with acyl-alkyl residue sum C38:2/Phosphatidylcholine with acyl-alkyl residue sum C40:4)	11	61824890	rs174566	G	0.378422	1e-18
	29545352	Serum metabolite ratios in chronic kidney disease (Phosphatidylcholine with acyl-alkyl residue sum C38:2/Phosphatidylcholine with acyl-alkyl residue sum C40:5)	11	61824890	rs174566	G	0.392683	4e-20
	29545352	Serum metabolite ratios in chronic kidney disease (Phosphatidylcholine with acyl-alkyl residue sum C38:3/Phosphatidylcholine with acyl-alkyl residue sum C38:4)	11	61790331	rs102275	C	0.406293	1e-21
	29545352	Serum metabolite ratios in chronic kidney disease (Phosphatidylcholine with acyl-alkyl residue sum C38:3/Phosphatidylcholine with acyl-alkyl residue sum C40:4)	11	61790331	rs102275	C	0.417262	2e-23
	29545352	Serum metabolite ratios in chronic kidney disease (Phosphatidylcholine with acyl-alkyl residue sum C38:3/Phosphatidylcholine with acyl-alkyl residue sum C40:5)	11	61824890	rs174566	G	0.411168	1e-22
	29545352	Serum metabolite ratios in chronic kidney disease (Phosphatidylcholine with acyl-alkyl residue sum C38:4/Phosphatidylcholine with acyl-alkyl residue sum C44:4)	11	61790331	rs102275	C	0.365504	3e-17
	29545352	Serum metabolite ratios in chronic kidney disease (Phosphatidylcholine with acyl-alkyl residue sum C38:4/Sphingomyelin with acyl residue sum C16:0)	11	61851136	rs174592	G	0.311966	3e-13
	29545352	Serum metabolite ratios in chronic kidney disease (Phosphatidylcholine with acyl-alkyl residue sum C38:4/Sphingomyelin with acyl residue sum C24:0)	11	61790331	rs102275	C	0.339909	2e-14
	29545352	Serum metabolite ratios in chronic kidney disease (Phosphatidylcholine with acyl-alkyl residue sum C38:5/Phosphatidylcholine with acyl-alkyl residue sum C44:4)	11	61790331	rs102275	C	0.357382	8e-17
	29545352	Serum metabolite ratios in chronic kidney disease (Phosphatidylcholine with acyl-alkyl residue sum C38:5/Sphingomyelin with acyl residue sum C16:0)	11	61842278	rs174583	T	0.361779	7e-18
	29545352	Serum metabolite ratios in chronic kidney disease (Phosphatidylcholine with acyl-alkyl residue sum C38:5/Sphingomyelin with acyl residue sum C24:0)	11	61839170	rs174580	G	0.372766	1e-17
	29545352	Serum metabolite ratios in chronic kidney disease (Phosphatidylcholine with acyl-alkyl residue sum C40:3/Phosphatidylcholine with acyl-alkyl residue sum C40:5)	11	61824890	rs174566	G	0.337478	1e-15
	29545352	Serum metabolite ratios in chronic kidney disease (Phosphatidylcholine with acyl-alkyl residue sum C40:5/Phosphatidylcholine with acyl-alkyl residue sum C44:3)	11	61827449	rs3834458	C	0.335787	5e-14
	29545352	Serum metabolite ratios in chronic kidney disease (Phosphatidylcholine with acyl-alkyl residue sum C40:5/Phosphatidylcholine with acyl-alkyl residue sum C44:4)	11	61785208	rs174537	T	0.32504	7e-14
	29545352	Serum metabolite ratios in chronic kidney disease (Phosphatidylcholine with acyl-alkyl residue sum C42:3/Phosphatidylcholine with acyl-alkyl residue sum C44:6)	11	61832870	rs174574	C	0.323843	3e-14
	29545352	Serum metabolite ratios in chronic kidney disease (Phosphatidylcholine with acyl-alkyl residue sum C42:5/Phosphatidylcholine with acyl-alkyl residue sum C44:3)	11	61825533	rs174567	G	0.31854	2e-13
	29545352	Serum metabolite ratios in chronic kidney disease (Phosphatidylcholine with acyl-alkyl residue sum C42:5/Phosphatidylcholine with acyl-alkyl residue sum C44:4)	11	61803910	rs174549	A	0.416489	1e-20
	29545352	Serum metabolite ratios in chronic kidney disease (Phosphatidylcholine with acyl-alkyl residue sum C44:3/Phosphatidylcholine with acyl-alkyl residue sum C44:6)	11	61814292	rs174560	C	0.336433	2e-14
	29545352	Serum metabolite ratios in chronic kidney disease (Phosphatidylcholine with acyl-alkyl residue sum C44:4/Phosphatidylcholine with acyl-alkyl residue sum C44:5)	11	61814292	rs174560	C	0.518862	2e-32
	29545352	Serum metabolite ratios in chronic kidney disease (Phosphatidylcholine with acyl-alkyl residue sum C44:4/Phosphatidylcholine with acyl-alkyl residue sum C44:6)	11	61814292	rs174560	C	0.510583	1e-30
	29545352	Serum metabolite ratios in chronic kidney disease (Phosphatidylcholine with diacyl residue sum C30:0/Phosphatidylcholine with diacyl residue sum C32:2)	11	61820833	rs174564	G	0.351995	3e-16
	29545352	Serum metabolite ratios in chronic kidney disease (Phosphatidylcholine with diacyl residue sum C30:0/Phosphatidylcholine with diacyl residue sum C34:3)	11	61824890	rs174566	G	0.350305	2e-15
	29545352	Serum metabolite ratios in chronic kidney disease (Phosphatidylcholine with diacyl residue sum C32:0/Phosphatidylcholine with acyl-alkyl residue sum C36:2)	11	61839211	rs174581	A	0.330756	7e-15
	29545352	Serum metabolite ratios in chronic kidney disease (Phosphatidylcholine with diacyl residue sum C32:0/Phosphatidylcholine with acyl-alkyl residue sum C36:3)	11	61822009	rs28456	G	0.39209	6e-19
	29545352	Serum metabolite ratios in chronic kidney disease (Phosphatidylcholine with diacyl residue sum C32:0/Phosphatidylcholine with diacyl residue sum C34:2)	11	61820833	rs174564	G	0.450238	4e-25
	29545352	Serum metabolite ratios in chronic kidney disease (Phosphatidylcholine with diacyl residue sum C32:0/Phosphatidylcholine with diacyl residue sum C34:3)	11	61790331	rs102275	C	0.337497	1e-15
	29545352	Serum metabolite ratios in chronic kidney disease (Phosphatidylcholine with diacyl residue sum C32:0/Phosphatidylcholine with diacyl residue sum C36:2)	11	61828851	rs5792235	C	0.395416	6e-19
	29545352	Serum metabolite ratios in chronic kidney disease (Phosphatidylcholine with diacyl residue sum C32:0/Phosphatidylcholine with diacyl residue sum C36:3)	11	61815236	rs174561	C	0.545071	5e-34
	29545352	Serum metabolite ratios in chronic kidney disease (Phosphatidylcholine with diacyl residue sum C32:0/Phosphatidylcholine with diacyl residue sum C38:3)	11	61828851	rs5792235	C	0.343531	9e-15
	29545352	Serum metabolite ratios in chronic kidney disease (Phosphatidylcholine with diacyl residue sum C32:1/Phosphatidylcholine with diacyl residue sum C36:5)	11	61774535	rs11320420	G	0.406939	5e-20
	29545352	Serum metabolite ratios in chronic kidney disease (Phosphatidylcholine with diacyl residue sum C32:2/Phosphatidylcholine with diacyl residue sum C34:4)	11	61820833	rs174564	G	0.553333	2e-38
	29545352	Serum metabolite ratios in chronic kidney disease (Phosphatidylcholine with diacyl residue sum C32:2/Phosphatidylcholine with diacyl residue sum C36:5)	11	61774535	rs11320420	G	0.440476	5e-24
	29545352	Serum metabolite ratios in chronic kidney disease (Phosphatidylcholine with diacyl residue sum C32:2/Phosphatidylcholine with diacyl residue sum C36:6)	11	61774535	rs11320420	G	0.347264	7e-15
	29545352	Serum metabolite ratios in chronic kidney disease (Phosphatidylcholine with diacyl residue sum C32:3/Phosphatidylcholine with diacyl residue sum C34:4)	11	61779120	rs174530	G	0.303616	2e-12
	29545352	Serum metabolite ratios in chronic kidney disease (Phosphatidylcholine with diacyl residue sum C32:3/Phosphatidylcholine with diacyl residue sum C36:5)	11	61776027	rs174528	C	0.363709	5e-18
	29545352	Serum metabolite ratios in chronic kidney disease (Phosphatidylcholine with diacyl residue sum C34:1/Phosphatidylcholine with diacyl residue sum C34:4)	11	61828851	rs5792235	C	0.335276	6e-15
	29545352	Serum metabolite ratios in chronic kidney disease (Phosphatidylcholine with diacyl residue sum C34:1/Phosphatidylcholine with diacyl residue sum C36:4)	11	61790331	rs102275	C	0.565899	3e-40
	29545352	Serum metabolite ratios in chronic kidney disease (Phosphatidylcholine with diacyl residue sum C34:1/Phosphatidylcholine with diacyl residue sum C36:5)	11	61824890	rs174566	G	0.418673	1e-22
	29545352	Serum metabolite ratios in chronic kidney disease (Phosphatidylcholine with diacyl residue sum C34:1/Phosphatidylcholine with diacyl residue sum C38:4)	11	61790331	rs102275	C	0.462963	7e-27
	29545352	Serum metabolite ratios in chronic kidney disease (Phosphatidylcholine with diacyl residue sum C34:1/Phosphatidylcholine with diacyl residue sum C38:5)	11	61790331	rs102275	C	0.505096	2e-32
	29545352	Serum metabolite ratios in chronic kidney disease (Phosphatidylcholine with diacyl residue sum C34:1/Phosphatidylcholine with diacyl residue sum C40:5)	11	61776027	rs174528	C	0.323791	9e-14
	29545352	Serum metabolite ratios in chronic kidney disease (Phosphatidylcholine with diacyl residue sum C34:2/Lysophosphatidylcholine with acyl residue C20:4)	11	61820833	rs174564	G	0.524786	3e-36
	29545352	Serum metabolite ratios in chronic kidney disease (Phosphatidylcholine with diacyl residue sum C34:2/Phosphatidylcholine with acyl-alkyl residue sum C36:4)	11	61839170	rs174580	G	0.391712	4e-20
	29545352	Serum metabolite ratios in chronic kidney disease (Phosphatidylcholine with diacyl residue sum C34:2/Phosphatidylcholine with acyl-alkyl residue sum C36:5)	11	61820833	rs174564	G	0.507788	4e-32
	29545352	Serum metabolite ratios in chronic kidney disease (Phosphatidylcholine with diacyl residue sum C34:2/Phosphatidylcholine with acyl-alkyl residue sum C38:4)	11	61820833	rs174564	G	0.458945	2e-26
	29545352	Serum metabolite ratios in chronic kidney disease (Phosphatidylcholine with diacyl residue sum C34:2/Phosphatidylcholine with acyl-alkyl residue sum C38:5)	11	61839170	rs174580	G	0.469249	2e-28
	29545352	Serum metabolite ratios in chronic kidney disease (Phosphatidylcholine with diacyl residue sum C34:2/Phosphatidylcholine with acyl-alkyl residue sum C38:6)	11	61824890	rs174566	G	0.37028	2e-17
	29545352	Serum metabolite ratios in chronic kidney disease (Phosphatidylcholine with diacyl residue sum C34:2/Phosphatidylcholine with acyl-alkyl residue sum C40:1)	11	61817672	rs174562	G	0.418017	3e-21
	29545352	Serum metabolite ratios in chronic kidney disease (Phosphatidylcholine with diacyl residue sum C34:2/Phosphatidylcholine with acyl-alkyl residue sum C40:5)	11	61817672	rs174562	G	0.355629	6e-16
	29545352	Serum metabolite ratios in chronic kidney disease (Phosphatidylcholine with diacyl residue sum C34:2/Phosphatidylcholine with acyl-alkyl residue sum C42:5)	11	61856709	rs97384	C	0.304614	4e-13
	29545352	Serum metabolite ratios in chronic kidney disease (Phosphatidylcholine with diacyl residue sum C34:2/Phosphatidylcholine with acyl-alkyl residue sum C44:6)	11	61830500	rs1535	G	0.353448	5e-16
	29545352	Serum metabolite ratios in chronic kidney disease (Phosphatidylcholine with diacyl residue sum C34:2/Phosphatidylcholine with diacyl residue sum C34:4)	11	61824890	rs174566	G	0.366984	6e-18
	29545352	Serum metabolite ratios in chronic kidney disease (Phosphatidylcholine with diacyl residue sum C34:2/Phosphatidylcholine with diacyl residue sum C36:4)	11	61820833	rs174564	G	0.645129	1e-52
	29545352	Serum metabolite ratios in chronic kidney disease (Phosphatidylcholine with diacyl residue sum C34:2/Phosphatidylcholine with diacyl residue sum C36:5)	11	61824890	rs174566	G	0.42408	3e-23
	29545352	Serum metabolite ratios in chronic kidney disease (Phosphatidylcholine with diacyl residue sum C34:2/Phosphatidylcholine with diacyl residue sum C38:4)	11	61820833	rs174564	G	0.533243	2e-35
	29545352	Serum metabolite ratios in chronic kidney disease (Phosphatidylcholine with diacyl residue sum C34:2/Phosphatidylcholine with diacyl residue sum C38:5)	11	61820833	rs174564	G	0.524021	3e-34
	29545352	Serum metabolite ratios in chronic kidney disease (Phosphatidylcholine with diacyl residue sum C34:2/Phosphatidylcholine with diacyl residue sum C40:4)	11	61839211	rs174581	A	0.303191	3e-12
	29545352	Serum metabolite ratios in chronic kidney disease (Phosphatidylcholine with diacyl residue sum C34:2/Phosphatidylcholine with diacyl residue sum C40:5)	11	61790331	rs102275	C	0.348733	2e-15
	29545352	Serum metabolite ratios in chronic kidney disease (Phosphatidylcholine with diacyl residue sum C34:2/Phosphatidylcholine with diacyl residue sum C42:1)	11	61814292	rs174560	C	0.324237	5e-13
	29545352	Serum metabolite ratios in chronic kidney disease (Phosphatidylcholine with diacyl residue sum C34:2/Sphingomyelin with acyl residue sum C16:1)	11	61824524	rs57668028	G	0.35035	6e-15
	29545352	Serum metabolite ratios in chronic kidney disease (Phosphatidylcholine with diacyl residue sum C34:3/Phosphatidylcholine with acyl-alkyl residue sum C36:4)	11	61774535	rs11320420	G	0.310827	5e-13
	29545352	Serum metabolite ratios in chronic kidney disease (Phosphatidylcholine with diacyl residue sum C34:3/Phosphatidylcholine with acyl-alkyl residue sum C36:5)	11	61774535	rs11320420	G	0.414984	9e-22
	29545352	Serum metabolite ratios in chronic kidney disease (Phosphatidylcholine with diacyl residue sum C34:3/Phosphatidylcholine with acyl-alkyl residue sum C38:4)	11	61774535	rs11320420	G	0.342667	7e-15
	29545352	Serum metabolite ratios in chronic kidney disease (Phosphatidylcholine with diacyl residue sum C34:3/Phosphatidylcholine with acyl-alkyl residue sum C40:1)	11	61774535	rs11320420	G	0.372488	2e-17
	29545352	Serum metabolite ratios in chronic kidney disease (Phosphatidylcholine with diacyl residue sum C34:3/Phosphatidylcholine with acyl-alkyl residue sum C40:5)	11	61774535	rs11320420	G	0.304972	5e-12
	29545352	Serum metabolite ratios in chronic kidney disease (Phosphatidylcholine with diacyl residue sum C34:3/Phosphatidylcholine with diacyl residue sum C34:4)	11	61824890	rs174566	G	0.504805	6e-32
	29545352	Serum metabolite ratios in chronic kidney disease (Phosphatidylcholine with diacyl residue sum C34:3/Phosphatidylcholine with diacyl residue sum C36:4)	11	61790331	rs102275	C	0.490688	5e-32
	29545352	Serum metabolite ratios in chronic kidney disease (Phosphatidylcholine with diacyl residue sum C34:3/Phosphatidylcholine with diacyl residue sum C36:5)	11	61824890	rs174566	G	0.511064	2e-33
	29545352	Serum metabolite ratios in chronic kidney disease (Phosphatidylcholine with diacyl residue sum C34:3/Phosphatidylcholine with diacyl residue sum C36:6)	11	61830500	rs1535	G	0.353321	8e-16
	29545352	Serum metabolite ratios in chronic kidney disease (Phosphatidylcholine with diacyl residue sum C34:3/Phosphatidylcholine with diacyl residue sum C38:5)	11	61790331	rs102275	C	0.490477	3e-31
	29545352	Serum metabolite ratios in chronic kidney disease (Phosphatidylcholine with diacyl residue sum C34:3/Phosphatidylcholine with diacyl residue sum C40:5)	11	61776027	rs174528	C	0.329919	8e-15
	29545352	Serum metabolite ratios in chronic kidney disease (Phosphatidylcholine with diacyl residue sum C34:4/Phosphatidylcholine with acyl-alkyl residue sum C36:2)	11	61829161	rs99780	T	0.356899	2e-16
	29545352	Serum metabolite ratios in chronic kidney disease (Phosphatidylcholine with diacyl residue sum C34:4/Phosphatidylcholine with acyl-alkyl residue sum C36:3)	11	61824890	rs174566	G	0.390098	1e-19
	29545352	Serum metabolite ratios in chronic kidney disease (Phosphatidylcholine with diacyl residue sum C34:4/Phosphatidylcholine with diacyl residue sum C36:1)	11	61828851	rs5792235	C	0.360572	2e-16
	29545352	Serum metabolite ratios in chronic kidney disease (Phosphatidylcholine with diacyl residue sum C34:4/Phosphatidylcholine with diacyl residue sum C36:2)	11	61828851	rs5792235	C	0.368846	3e-17
	29545352	Serum metabolite ratios in chronic kidney disease (Phosphatidylcholine with diacyl residue sum C34:4/Phosphatidylcholine with diacyl residue sum C36:3)	11	61828851	rs5792235	C	0.481829	3e-29
	29545352	Serum metabolite ratios in chronic kidney disease (Phosphatidylcholine with diacyl residue sum C34:4/Phosphatidylcholine with diacyl residue sum C38:3)	11	61828851	rs5792235	C	0.426484	2e-22
	29545352	Serum metabolite ratios in chronic kidney disease (Phosphatidylcholine with diacyl residue sum C36:1/Phosphatidylcholine with acyl-alkyl residue sum C36:5)	11	61827449	rs3834458	C	0.421445	1e-21
	29545352	Serum metabolite ratios in chronic kidney disease (Phosphatidylcholine with diacyl residue sum C36:1/Phosphatidylcholine with acyl-alkyl residue sum C38:4)	11	61790331	rs102275	C	0.340896	6e-15
	29545352	Serum metabolite ratios in chronic kidney disease (Phosphatidylcholine with diacyl residue sum C36:1/Phosphatidylcholine with acyl-alkyl residue sum C38:5)	11	61838027	rs174578	A	0.368288	9e-18
	29545352	Serum metabolite ratios in chronic kidney disease (Phosphatidylcholine with diacyl residue sum C36:1/Phosphatidylcholine with acyl-alkyl residue sum C40:1)	11	61818857	rs35473591	CT	0.343554	8e-15
	29545352	Serum metabolite ratios in chronic kidney disease (Phosphatidylcholine with diacyl residue sum C36:1/Phosphatidylcholine with diacyl residue sum C36:4)	11	61836038	rs174576	A	0.493266	1e-30
	29545352	Serum metabolite ratios in chronic kidney disease (Phosphatidylcholine with diacyl residue sum C36:1/Phosphatidylcholine with diacyl residue sum C36:5)	11	61828851	rs5792235	C	0.443353	2e-24
	29545352	Serum metabolite ratios in chronic kidney disease (Phosphatidylcholine with diacyl residue sum C36:1/Phosphatidylcholine with diacyl residue sum C38:4)	11	61790331	rs102275	C	0.49379	2e-30
	29545352	Serum metabolite ratios in chronic kidney disease (Phosphatidylcholine with diacyl residue sum C36:1/Phosphatidylcholine with diacyl residue sum C38:5)	11	61828851	rs5792235	C	0.531533	3e-34
	29545352	Serum metabolite ratios in chronic kidney disease (Phosphatidylcholine with diacyl residue sum C36:1/Phosphatidylcholine with diacyl residue sum C40:4)	11	61814292	rs174560	C	0.315009	1e-12
	29545352	Serum metabolite ratios in chronic kidney disease (Phosphatidylcholine with diacyl residue sum C36:1/Phosphatidylcholine with diacyl residue sum C40:5)	11	61824890	rs174566	G	0.388595	4e-19
	29545352	Serum metabolite ratios in chronic kidney disease (Phosphatidylcholine with diacyl residue sum C36:2/Lysophosphatidylcholine with acyl residue C20:4)	11	61820833	rs174564	G	0.521575	3e-36
	29545352	Serum metabolite ratios in chronic kidney disease (Phosphatidylcholine with diacyl residue sum C36:2/Phosphatidylcholine with acyl-alkyl residue sum C36:4)	11	61839170	rs174580	G	0.399068	6e-21
	29545352	Serum metabolite ratios in chronic kidney disease (Phosphatidylcholine with diacyl residue sum C36:2/Phosphatidylcholine with acyl-alkyl residue sum C36:5)	11	61827449	rs3834458	C	0.514307	4e-32
	29545352	Serum metabolite ratios in chronic kidney disease (Phosphatidylcholine with diacyl residue sum C36:2/Phosphatidylcholine with acyl-alkyl residue sum C38:4)	11	61820833	rs174564	G	0.465781	5e-27
	29545352	Serum metabolite ratios in chronic kidney disease (Phosphatidylcholine with diacyl residue sum C36:2/Phosphatidylcholine with acyl-alkyl residue sum C38:5)	11	61839170	rs174580	G	0.486578	9e-31
	29545352	Serum metabolite ratios in chronic kidney disease (Phosphatidylcholine with diacyl residue sum C36:2/Phosphatidylcholine with acyl-alkyl residue sum C38:6)	11	61830500	rs1535	G	0.386446	3e-18
	29545352	Serum metabolite ratios in chronic kidney disease (Phosphatidylcholine with diacyl residue sum C36:2/Phosphatidylcholine with acyl-alkyl residue sum C40:1)	11	61818857	rs35473591	CT	0.42944	3e-22
	29545352	Serum metabolite ratios in chronic kidney disease (Phosphatidylcholine with diacyl residue sum C36:2/Phosphatidylcholine with acyl-alkyl residue sum C40:5)	11	61818857	rs35473591	CT	0.365477	8e-17
	29545352	Serum metabolite ratios in chronic kidney disease (Phosphatidylcholine with diacyl residue sum C36:2/Phosphatidylcholine with acyl-alkyl residue sum C42:5)	11	61818857	rs35473591	CT	0.320303	3e-13
	29545352	Serum metabolite ratios in chronic kidney disease (Phosphatidylcholine with diacyl residue sum C36:2/Phosphatidylcholine with acyl-alkyl residue sum C44:5)	11	61830500	rs1535	G	0.304566	3e-12
	29545352	Serum metabolite ratios in chronic kidney disease (Phosphatidylcholine with diacyl residue sum C36:2/Phosphatidylcholine with acyl-alkyl residue sum C44:6)	11	61830500	rs1535	G	0.359791	2e-16
	29545352	Serum metabolite ratios in chronic kidney disease (Phosphatidylcholine with diacyl residue sum C36:2/Phosphatidylcholine with diacyl residue sum C36:4)	11	61820833	rs174564	G	0.588171	3e-43
	29545352	Serum metabolite ratios in chronic kidney disease (Phosphatidylcholine with diacyl residue sum C36:2/Phosphatidylcholine with diacyl residue sum C36:5)	11	61824890	rs174566	G	0.420283	1e-22
	29545352	Serum metabolite ratios in chronic kidney disease (Phosphatidylcholine with diacyl residue sum C36:2/Phosphatidylcholine with diacyl residue sum C38:4)	11	61820833	rs174564	G	0.582478	2e-42
	29545352	Serum metabolite ratios in chronic kidney disease (Phosphatidylcholine with diacyl residue sum C36:2/Phosphatidylcholine with diacyl residue sum C38:5)	11	61820833	rs174564	G	0.537812	1e-35
	29545352	Serum metabolite ratios in chronic kidney disease (Phosphatidylcholine with diacyl residue sum C36:2/Phosphatidylcholine with diacyl residue sum C40:4)	11	61839211	rs174581	A	0.337981	4e-15
	29545352	Serum metabolite ratios in chronic kidney disease (Phosphatidylcholine with diacyl residue sum C36:2/Phosphatidylcholine with diacyl residue sum C40:5)	11	61820833	rs174564	G	0.391509	3e-19
	29545352	Serum metabolite ratios in chronic kidney disease (Phosphatidylcholine with diacyl residue sum C36:2/Phosphatidylcholine with diacyl residue sum C42:1)	11	61830500	rs1535	G	0.329548	1e-13
	29545352	Serum metabolite ratios in chronic kidney disease (Phosphatidylcholine with diacyl residue sum C36:2/Phosphatidylcholine with diacyl residue sum C42:4)	11	61798436	rs174541	C	0.302653	3e-12
	29545352	Serum metabolite ratios in chronic kidney disease (Phosphatidylcholine with diacyl residue sum C36:2/Sphingomyelin with acyl residue sum C16:1)	11	61824524	rs57668028	G	0.355135	6e-15
	29545352	Serum metabolite ratios in chronic kidney disease (Phosphatidylcholine with diacyl residue sum C36:3/Lysophosphatidylcholine with acyl residue C16:0)	11	61803876	rs174548	G	0.32381	3e-14
	29545352	Serum metabolite ratios in chronic kidney disease (Phosphatidylcholine with diacyl residue sum C36:3/Lysophosphatidylcholine with acyl residue C20:4)	11	61790331	rs102275	C	0.597844	5e-49
	29545352	Serum metabolite ratios in chronic kidney disease (Phosphatidylcholine with diacyl residue sum C36:3/Phosphatidylcholine with acyl-alkyl residue sum C36:4)	11	61790331	rs102275	C	0.454031	3e-26
	29545352	Serum metabolite ratios in chronic kidney disease (Phosphatidylcholine with diacyl residue sum C36:3/Phosphatidylcholine with acyl-alkyl residue sum C36:5)	11	61824890	rs174566	G	0.54754	3e-37
	29545352	Serum metabolite ratios in chronic kidney disease (Phosphatidylcholine with diacyl residue sum C36:3/Phosphatidylcholine with acyl-alkyl residue sum C38:4)	11	61790331	rs102275	C	0.555338	3e-38
	29545352	Serum metabolite ratios in chronic kidney disease (Phosphatidylcholine with diacyl residue sum C36:3/Phosphatidylcholine with acyl-alkyl residue sum C38:5)	11	61824890	rs174566	G	0.526618	4e-35
	29545352	Serum metabolite ratios in chronic kidney disease (Phosphatidylcholine with diacyl residue sum C36:3/Phosphatidylcholine with acyl-alkyl residue sum C38:6)	11	61824890	rs174566	G	0.404913	2e-20
	29545352	Serum metabolite ratios in chronic kidney disease (Phosphatidylcholine with diacyl residue sum C36:3/Phosphatidylcholine with acyl-alkyl residue sum C40:1)	11	61817672	rs174562	G	0.496589	7e-30
	29545352	Serum metabolite ratios in chronic kidney disease (Phosphatidylcholine with diacyl residue sum C36:3/Phosphatidylcholine with acyl-alkyl residue sum C40:4)	11	61798436	rs174541	C	0.349222	1e-15
	29545352	Serum metabolite ratios in chronic kidney disease (Phosphatidylcholine with diacyl residue sum C36:3/Phosphatidylcholine with acyl-alkyl residue sum C40:5)	11	61817672	rs174562	G	0.424191	3e-22
	29545352	Serum metabolite ratios in chronic kidney disease (Phosphatidylcholine with diacyl residue sum C36:3/Phosphatidylcholine with acyl-alkyl residue sum C42:5)	11	61818857	rs35473591	CT	0.375213	1e-17
	29545352	Serum metabolite ratios in chronic kidney disease (Phosphatidylcholine with diacyl residue sum C36:3/Phosphatidylcholine with acyl-alkyl residue sum C44:5)	11	61830500	rs1535	G	0.359305	1e-16
	29545352	Serum metabolite ratios in chronic kidney disease (Phosphatidylcholine with diacyl residue sum C36:3/Phosphatidylcholine with acyl-alkyl residue sum C44:6)	11	61815236	rs174561	C	0.404607	2e-19
	29545352	Serum metabolite ratios in chronic kidney disease (Phosphatidylcholine with diacyl residue sum C36:3/Phosphatidylcholine with diacyl residue sum C36:4)	11	61790331	rs102275	C	0.786835	2e-82
	29545352	Serum metabolite ratios in chronic kidney disease (Phosphatidylcholine with diacyl residue sum C36:3/Phosphatidylcholine with diacyl residue sum C36:5)	11	61824890	rs174566	G	0.495456	1e-31
	29545352	Serum metabolite ratios in chronic kidney disease (Phosphatidylcholine with diacyl residue sum C36:3/Phosphatidylcholine with diacyl residue sum C38:4)	11	61824890	rs174566	G	0.69013	1e-60
	29545352	Serum metabolite ratios in chronic kidney disease (Phosphatidylcholine with diacyl residue sum C36:3/Phosphatidylcholine with diacyl residue sum C38:5)	11	61824890	rs174566	G	0.690358	4e-61
	29545352	Serum metabolite ratios in chronic kidney disease (Phosphatidylcholine with diacyl residue sum C36:3/Phosphatidylcholine with diacyl residue sum C40:4)	11	61803876	rs174548	G	0.523084	3e-33
	29545352	Serum metabolite ratios in chronic kidney disease (Phosphatidylcholine with diacyl residue sum C36:3/Phosphatidylcholine with diacyl residue sum C40:5)	11	61824890	rs174566	G	0.510299	2e-32
	29545352	Serum metabolite ratios in chronic kidney disease (Phosphatidylcholine with diacyl residue sum C36:3/Phosphatidylcholine with diacyl residue sum C42:1)	11	61815236	rs174561	C	0.384602	3e-17
	29545352	Serum metabolite ratios in chronic kidney disease (Phosphatidylcholine with diacyl residue sum C36:3/Phosphatidylcholine with diacyl residue sum C42:4)	11	61803910	rs174549	A	0.385272	2e-18
	29545352	Serum metabolite ratios in chronic kidney disease (Phosphatidylcholine with diacyl residue sum C36:3/Phosphatidylcholine with diacyl residue sum C42:5)	11	61814292	rs174560	C	0.38643	7e-18
	29545352	Serum metabolite ratios in chronic kidney disease (Phosphatidylcholine with diacyl residue sum C36:3/Sphingomyelin with acyl residue sum C16:1)	11	61824524	rs57668028	G	0.414122	1e-19
	29545352	Serum metabolite ratios in chronic kidney disease (Phosphatidylcholine with diacyl residue sum C36:4/Lysophosphatidylcholine with acyl residue C20:3)	11	61813896	rs174557	G	0.49858	4e-29
	29545352	Serum metabolite ratios in chronic kidney disease (Phosphatidylcholine with diacyl residue sum C36:4/Phosphatidylcholine with acyl-alkyl residue sum C36:2)	11	61820833	rs174564	G	0.477627	1e-29
	29545352	Serum metabolite ratios in chronic kidney disease (Phosphatidylcholine with diacyl residue sum C36:4/Phosphatidylcholine with acyl-alkyl residue sum C36:3)	11	61790331	rs102275	C	0.523961	3e-35
	29545352	Serum metabolite ratios in chronic kidney disease (Phosphatidylcholine with diacyl residue sum C36:4/Phosphatidylcholine with diacyl residue sum C38:3)	11	61818857	rs35473591	CT	0.624654	2e-48
	29545352	Serum metabolite ratios in chronic kidney disease (Phosphatidylcholine with diacyl residue sum C36:4/Sphingomyelin with acyl residue sum C24:0)	11	61790331	rs102275	C	0.460145	4e-26
	29545352	Serum metabolite ratios in chronic kidney disease (Phosphatidylcholine with diacyl residue sum C36:5/Lysophosphatidylcholine with acyl residue C20:3)	11	61827449	rs3834458	C	0.400902	6e-21
	29545352	Serum metabolite ratios in chronic kidney disease (Phosphatidylcholine with diacyl residue sum C36:5/Phosphatidylcholine with acyl-alkyl residue sum C34:1)	11	61824890	rs174566	G	0.385622	2e-19
	29545352	Serum metabolite ratios in chronic kidney disease (Phosphatidylcholine with diacyl residue sum C36:5/Phosphatidylcholine with acyl-alkyl residue sum C36:2)	11	61824890	rs174566	G	0.419622	2e-22
	29545352	Serum metabolite ratios in chronic kidney disease (Phosphatidylcholine with diacyl residue sum C36:5/Phosphatidylcholine with acyl-alkyl residue sum C36:3)	11	61824890	rs174566	G	0.427452	8e-24
	29545352	Serum metabolite ratios in chronic kidney disease (Phosphatidylcholine with diacyl residue sum C36:5/Phosphatidylcholine with acyl-alkyl residue sum C38:0)	11	61824890	rs174566	G	0.405654	5e-21
	29545352	Serum metabolite ratios in chronic kidney disease (Phosphatidylcholine with diacyl residue sum C36:5/Phosphatidylcholine with diacyl residue sum C36:6)	11	61790331	rs102275	C	0.36532	5e-18
	29545352	Serum metabolite ratios in chronic kidney disease (Phosphatidylcholine with diacyl residue sum C36:5/Phosphatidylcholine with diacyl residue sum C38:3)	11	61828851	rs5792235	C	0.454654	2e-25
	29545352	Serum metabolite ratios in chronic kidney disease (Phosphatidylcholine with diacyl residue sum C38:0/Phosphatidylcholine with acyl-alkyl residue sum C38:6)	11	61826344	rs174568	T	0.339	3e-14
	29545352	Serum metabolite ratios in chronic kidney disease (Phosphatidylcholine with diacyl residue sum C38:3/Lysophosphatidylcholine with acyl residue C20:4)	11	61818857	rs35473591	CT	0.551355	7e-41
	29545352	Serum metabolite ratios in chronic kidney disease (Phosphatidylcholine with diacyl residue sum C38:3/Phosphatidylcholine with acyl-alkyl residue sum C36:4)	11	61818857	rs35473591	CT	0.381911	2e-18
	29545352	Serum metabolite ratios in chronic kidney disease (Phosphatidylcholine with diacyl residue sum C38:3/Phosphatidylcholine with acyl-alkyl residue sum C36:5)	11	61827449	rs3834458	C	0.464179	3e-26
	29545352	Serum metabolite ratios in chronic kidney disease (Phosphatidylcholine with diacyl residue sum C38:3/Phosphatidylcholine with acyl-alkyl residue sum C38:4)	11	61818857	rs35473591	CT	0.438861	1e-23
	29545352	Serum metabolite ratios in chronic kidney disease (Phosphatidylcholine with diacyl residue sum C38:3/Phosphatidylcholine with acyl-alkyl residue sum C38:5)	11	61818857	rs35473591	CT	0.430615	2e-23
	29545352	Serum metabolite ratios in chronic kidney disease (Phosphatidylcholine with diacyl residue sum C38:3/Phosphatidylcholine with acyl-alkyl residue sum C40:1)	11	61811991	rs174554	G	0.370484	3e-17
	29545352	Serum metabolite ratios in chronic kidney disease (Phosphatidylcholine with diacyl residue sum C38:3/Phosphatidylcholine with acyl-alkyl residue sum C40:5)	11	61818857	rs35473591	CT	0.328617	6e-14
	29545352	Serum metabolite ratios in chronic kidney disease (Phosphatidylcholine with diacyl residue sum C38:3/Phosphatidylcholine with acyl-alkyl residue sum C44:6)	11	61824524	rs57668028	G	0.339838	8e-14
	29545352	Serum metabolite ratios in chronic kidney disease (Phosphatidylcholine with diacyl residue sum C38:3/Phosphatidylcholine with diacyl residue sum C38:4)	11	61790331	rs102275	C	0.747911	1e-73
	29545352	Serum metabolite ratios in chronic kidney disease (Phosphatidylcholine with diacyl residue sum C38:3/Phosphatidylcholine with diacyl residue sum C38:5)	11	61818857	rs35473591	CT	0.601789	3e-44
	29545352	Serum metabolite ratios in chronic kidney disease (Phosphatidylcholine with diacyl residue sum C38:3/Phosphatidylcholine with diacyl residue sum C40:4)	11	61803876	rs174548	G	0.561158	1e-39
	29545352	Serum metabolite ratios in chronic kidney disease (Phosphatidylcholine with diacyl residue sum C38:3/Phosphatidylcholine with diacyl residue sum C40:5)	11	61790331	rs102275	C	0.578435	1e-42
	29545352	Serum metabolite ratios in chronic kidney disease (Phosphatidylcholine with diacyl residue sum C38:3/Phosphatidylcholine with diacyl residue sum C42:4)	11	61803910	rs174549	A	0.30512	4e-12
	29545352	Serum metabolite ratios in chronic kidney disease (Phosphatidylcholine with diacyl residue sum C38:4/Lysophosphatidylcholine with acyl residue C20:3)	11	61814292	rs174560	C	0.481575	4e-28
	29545352	Serum metabolite ratios in chronic kidney disease (Phosphatidylcholine with diacyl residue sum C38:4/Phosphatidylcholine with acyl-alkyl residue sum C36:2)	11	61820833	rs174564	G	0.441026	6e-25
	29545352	Serum metabolite ratios in chronic kidney disease (Phosphatidylcholine with diacyl residue sum C38:4/Phosphatidylcholine with acyl-alkyl residue sum C36:3)	11	61790331	rs102275	C	0.487475	4e-30
	29545352	Serum metabolite ratios in chronic kidney disease (Phosphatidylcholine with diacyl residue sum C38:4/Sphingomyelin with acyl residue sum C24:0)	11	61790331	rs102275	C	0.457665	6e-26
	29545352	Serum metabolite ratios in chronic kidney disease (Phosphatidylcholine with diacyl residue sum C38:5/Lysophosphatidylcholine with acyl residue C20:3)	11	61826344	rs174568	T	0.435294	4e-24
	29545352	Serum metabolite ratios in chronic kidney disease (Phosphatidylcholine with diacyl residue sum C38:5/Phosphatidylcholine with acyl-alkyl residue sum C34:1)	11	61774535	rs11320420	G	0.440607	7e-24
	29545352	Serum metabolite ratios in chronic kidney disease (Phosphatidylcholine with diacyl residue sum C38:5/Phosphatidylcholine with acyl-alkyl residue sum C36:2)	11	61820833	rs174564	G	0.474674	2e-28
	29545352	Serum metabolite ratios in chronic kidney disease (Phosphatidylcholine with diacyl residue sum C38:5/Phosphatidylcholine with acyl-alkyl residue sum C36:3)	11	61790331	rs102275	C	0.491381	2e-30
	29545352	Serum metabolite ratios in chronic kidney disease (Phosphatidylcholine with diacyl residue sum C38:5/Phosphatidylcholine with acyl-alkyl residue sum C38:3)	11	61824890	rs174566	G	0.400939	1e-20
	29545352	Serum metabolite ratios in chronic kidney disease (Phosphatidylcholine with diacyl residue sum C38:5/Sphingomyelin with acyl residue sum C24:0)	11	61790331	rs102275	C	0.407048	1e-20
	29545352	Serum metabolite ratios in chronic kidney disease (Phosphatidylcholine with diacyl residue sum C40:4/Phosphatidylcholine with acyl-alkyl residue sum C36:3)	11	61803876	rs174548	G	0.332072	8e-14
	29545352	Serum metabolite ratios in chronic kidney disease (Phosphatidylcholine with diacyl residue sum C40:5/Lysophosphatidylcholine with acyl residue C20:3)	11	61814292	rs174560	C	0.348537	4e-15
	29545352	Serum metabolite ratios in chronic kidney disease (Phosphatidylcholine with diacyl residue sum C40:5/Phosphatidylcholine with acyl-alkyl residue sum C36:2)	11	61776027	rs174528	C	0.314088	4e-13
	29545352	Serum metabolite ratios in chronic kidney disease (Phosphatidylcholine with diacyl residue sum C40:5/Phosphatidylcholine with acyl-alkyl residue sum C36:3)	11	61803876	rs174548	G	0.354703	1e-15
	29545352	Serum metabolite ratios in chronic kidney disease (Phosphatidylcholine with diacyl residue sum C42:0/Phosphatidylcholine with acyl-alkyl residue sum C44:6)	11	61828092	rs968567	T	0.395747	5e-14
	29545352	Serum metabolite ratios in chronic kidney disease (Phosphatidylcholine with diacyl residue sum C42:1/Phosphatidylcholine with acyl-alkyl residue sum C36:2)	11	61822009	rs28456	G	0.350198	3e-15
	29545352	Serum metabolite ratios in chronic kidney disease (Phosphatidylcholine with diacyl residue sum C42:1/Phosphatidylcholine with acyl-alkyl residue sum C36:3)	11	61815236	rs174561	C	0.400157	1e-18
	29545352	Serum metabolite ratios in chronic kidney disease (Phosphatidylcholine with diacyl residue sum C42:1/Phosphatidylcholine with acyl-alkyl residue sum C42:3)	11	61814292	rs174560	C	0.310284	4e-12
	29545352	Serum metabolite ratios in chronic kidney disease (Phosphatidylcholine with diacyl residue sum C42:4/Phosphatidylcholine with acyl-alkyl residue sum C38:2)	11	61832870	rs174574	C	0.366461	2e-17
	29545352	Serum metabolite ratios in chronic kidney disease (Phosphatidylcholine with diacyl residue sum C42:4/Phosphatidylcholine with acyl-alkyl residue sum C38:3)	11	61814292	rs174560	C	0.397827	5e-20
	29403010	Serum total protein level	11	61779120	rs174530	?	0.03134	1e-12
	30846698	Sleep duration	11	61814292	rs174560	C	0.792	6e-09
	26068415	Sphingolipid levels (Sphingomyeline C16:1)	11	61803311	rs174547	T	0.026	5e-12
	26068415	Sphingolipid levels (Sphingomyeline C18:1)	11	61803311	rs174547	T	0.0295	6e-11
	23362303	Stearic acid (18:0) levels	11	61790331	rs102275	C	0.1798	1e-20
	27863252	Sum basophil neutrophil counts	11	61850697	rs61897795	G	0.0339965	4e-12
	27863252	Sum eosinophil basophil counts	11	61803876	rs174548	G	0.0253036	4e-11
	27863252	Sum neutrophil eosinophil counts	11	61812288	rs174555	C	0.028962	7e-14
	29507422	Total cholesterol levels	11	61802358	rs174546	C	0.048	3e-28
	29507422	Total cholesterol levels	11	61811991	rs174554	A	0.048	9e-28
	29507422	Total cholesterol levels	11	61804006	rs174550	T	0.048	1e-27
	29507422	Total cholesterol levels	11	61842278	rs174583	C	0.047	3e-27
	29507422	Total cholesterol levels	11	61806212	rs174551	T	0.049	1e-26
	29507422	Total cholesterol levels	11	61837342	rs174577	C	0.046	2e-26
	29507422	Total cholesterol levels	11	61776489	rs174529	T	0.046	2e-25
	29507422	Total cholesterol levels	11	61855668	rs174601	C	0.044	1e-23
	29403010	Total cholesterol levels	11	61856709	rs97384	?	0.03637	1e-16
	29615537	Total cholesterol levels	11	61803311	rs174547	C	0.900766	4e-09
	28334899	Total cholesterol levels (Asian initial, BMI unadjusted)	11	61781553	rs174533	A	0.057	2e-09
	29507422	Total cholesterol levels (EA)	11	61837342	rs174577	C	0.051	4e-26
	29507422	Total cholesterol levels (EA)	11	61842278	rs174583	C	0.051	1e-25
	29507422	Total cholesterol levels (EA)	11	61802358	rs174546	C	0.051	2e-25
	29507422	Total cholesterol levels (EA)	11	61804006	rs174550	T	0.05	6e-25
	29507422	Total cholesterol levels (EA)	11	61811991	rs174554	A	0.05	6e-25
	29507422	Total cholesterol levels (EA)	11	61806212	rs174551	T	0.052	2e-24
	29507422	Total cholesterol levels (EA)	11	61776489	rs174529	T	0.049	3e-23
	29507422	Total cholesterol levels (EA)	11	61855668	rs174601	C	0.048	8e-23
	28334899	Total cholesterol levels (Trans-ethnic initial)	11	61830500	rs1535	A	0.0497	1e-43
	25646338	Trans fatty acid levels (Cis/trans-18:2, EA)	11	61803910	rs174549	A	0.0035	5e-15
	25646338	Trans fatty acid levels (Cis/trans-18:2, EA)	11	61803876	rs174548	C	0.0035	5e-15
	25646338	Trans fatty acid levels (Cis/trans-18:2, EA)	11	61812288	rs174555	T	0.0034	6e-15
	25646338	Trans fatty acid levels (Cis/trans-18:2, EA)	11	61813163	rs174556	T	0.0033	3e-14
	25646338	Trans fatty acid levels (Cis/trans-18:2, EA)	11	61836038	rs174576	A	0.0032	3e-14
	25646338	Trans fatty acid levels (Cis/trans-18:2, EA)	11	61832870	rs174574	A	0.0032	3e-14
	25646338	Trans fatty acid levels (Cis/trans-18:2, EA)	11	61837342	rs174577	A	0.0032	4e-14
	25646338	Trans fatty acid levels (Cis/trans-18:2, EA)	11	61830500	rs1535	A	0.0032	5e-14
	25646338	Trans fatty acid levels (Cis/trans-18:2, EA)	11	61838027	rs174578	A	0.0032	5e-14
	25646338	Trans fatty acid levels (Cis/trans-18:2, EA)	11	61804006	rs174550	T	0.0032	6e-14
	25646338	Trans fatty acid levels (Cis/trans-18:2, EA)	11	61803311	rs174547	T	0.0032	6e-14
	25646338	Trans fatty acid levels (Cis/trans-18:2, EA)	11	61802358	rs174546	T	0.0032	6e-14
	25646338	Trans fatty acid levels (Cis/trans-18:2, EA)	11	61801834	rs174545	C	0.0031	7e-14
	25646338	Trans fatty acid levels (Cis/trans-18:2, EA)	11	61785208	rs174537	T	0.0031	8e-14
	25646338	Trans fatty acid levels (Cis/trans-18:2, EA)	11	61784455	rs174536	A	0.0031	1e-13
	25646338	Trans fatty acid levels (Cis/trans-18:2, EA)	11	61783884	rs174535	T	0.0031	1e-13
	25646338	Trans fatty acid levels (Cis/trans-18:2, EA)	11	61790331	rs102275	T	0.0031	2e-13
	25646338	Trans fatty acid levels (Cis/trans-18:2, EA)	11	61842278	rs174583	T	0.0031	2e-13
	25646338	Trans fatty acid levels (Cis/trans-18:2, EA)	11	61855668	rs174601	T	0.0034	3e-13
	25646338	Trans fatty acid levels (Cis/trans-18:2, EA)	11	61798436	rs174541	T	0.0031	4e-13
	25646338	Trans fatty acid levels (Cis/trans-18:2, EA)	11	61796827	rs4246215	T	0.0031	5e-13
	25646338	Trans fatty acid levels (Cis/trans-18:2, EA)	11	61792609	rs174538	A	0.0031	1e-12
	25646338	Trans fatty acid levels (Cis/trans-18:2, EA)	11	61776027	rs174528	T	0.003	4e-12
	25646338	Trans fatty acid levels (Cis/trans-18:2, EA)	11	61781986	rs174534	A	0.0029	4e-11
	25646338	Trans fatty acid levels (Cis/trans-18:2, EA)	11	61779765	rs108499	T	0.0029	5e-11
	25646338	Trans fatty acid levels (Cis/trans-18:2, EA)	11	61781087	rs509360	A	0.0031	6e-10
	25646338	Trans fatty acid levels (Cis/trans-18:2, EA)	11	61837743	rs2072114	A	0.0037	3e-09
	25646338	Trans fatty acid levels (Cis/trans-18:2, EA)	11	61837310	rs2524299	A	0.0037	7e-09
	25646338	Trans fatty acid levels (Cis/trans-18:2, EA)	11	61835765	rs2727270	T	0.0038	7e-09
	25646338	Trans fatty acid levels (Cis/trans-18:2, EA)	11	61835886	rs2727271	A	0.0038	7e-09
	25646338	Trans fatty acid levels (Cis/trans-18:2, EA)	11	61834436	rs2845573	A	0.0044	1e-08
	29403010	Triglyceride levels	11	61806212	rs174551	?	0.03515	8e-15
	28334899	Triglyceride levels (Trans-ethnic initial)	11	61804006	rs174550	T	0.0469	3e-41
	30275531	Triglycerides	11	61785208	rs174537	T	0.0617	2e-86
	29507422	Triglycerides	11	61804006	rs174550	T	0.06	3e-52
	29507422	Triglycerides	11	61811991	rs174554	A	0.06	4e-52
	29507422	Triglycerides	11	61802358	rs174546	C	0.06	6e-52
	29507422	Triglycerides	11	61837342	rs174577	C	0.058	4e-49
	29507422	Triglycerides	11	61842278	rs174583	C	0.058	8e-49
	29507422	Triglycerides	11	61776489	rs174529	T	0.058	1e-48
	29507422	Triglycerides	11	61806212	rs174551	T	0.06	5e-48
	29507422	Triglycerides	11	61855668	rs174601	C	0.053	5e-41
	24097068	Triglycerides	11	61802358	rs174546	T	0.045	7e-38
	20686565	Triglycerides	11	61802358	rs174546	T	3.82	5e-24
	25961943	Triglycerides	11	61776489	rs174529	C	0.056	4e-20
	19060906	Triglycerides	11	61803311	rs174547	C	0.06	2e-14
	20864672	Triglycerides	11	61803876	rs174548	G	0.03	5e-14
	29507422	Triglycerides (EA)	11	61804006	rs174550	T	0.059	3e-41
	29507422	Triglycerides (EA)	11	61802358	rs174546	C	0.059	4e-41
	29507422	Triglycerides (EA)	11	61811991	rs174554	A	0.059	4e-41
	29507422	Triglycerides (EA)	11	61837342	rs174577	C	0.057	8e-39
	29507422	Triglycerides (EA)	11	61776489	rs174529	T	0.058	9e-39
	29507422	Triglycerides (EA)	11	61842278	rs174583	C	0.057	2e-38
	29507422	Triglycerides (EA)	11	61806212	rs174551	T	0.058	6e-37
	29507422	Triglycerides (EA)	11	61855668	rs174601	C	0.053	5e-34
	28298293	Vaccenic acid (18:1n-7) levels	11	61776027	rs174528	C	0.018	7e-10
	28298293	Vaccenic acid (18:1n-7) levels (EA)	11	61776027	rs174528	C	0.021	1e-08
	30595370	White blood cell count	11	61803910	rs174549	?		2e-23
	27863252	White blood cell count	11	61803910	rs174549	A	0.025255	6e-11
rs12325540	30595370	Body mass index	16	73392991	rs117934006	?		2e-08
rs113940640	30696823	Morning person	9	37244508	rs12554976	G	1.0287	1e-16
rs146167165	30019117	Adolescent idiopathic scoliosis	6	162636237	rs2077934	?		1e-08
	28443625	BMI (adjusted for smoking behaviour)	6	162612318	rs13191362	A	0.0315	9e-10
	28443625	BMI (adjusted for smoking behaviour) (women)	6	162612318	rs13191362	A	0.0384	1e-08
	28443625	BMI in non-smokers	6	162612318	rs13191362	A	0.0347	2e-09
	28443625	BMI in non-smokers (women)	6	162612318	rs13191362	A	0.0432	7e-09
	30595370	Body mass index	6	162588303	rs36007635	?		7e-14
	28448500	Body mass index	6	162612318	rs13191362	A	0.0371	2e-11
	26426971	Body mass index	6	162612318	rs13191362	A	0.0273739	7e-11
	30108127	Body mass index	6	162612318	rs13191362	A	0.025	2e-10
	25673413	Body mass index	6	162612318	rs13191362	A	0.029	1e-09
	28448500	Body mass index (EA, women)	6	162612318	rs13191362	A	0.0412	2e-08
	28448500	Body mass index (EA)	6	162612318	rs13191362	A	0.0363	3e-10
	25673413	Body mass index (EA)	6	162612318	rs13191362	A	0.028	7e-09
	28448500	Body mass index (joint analysis main effects and physical activity interaction)	6	162612318	rs13191362	?		1e-10
	28448500	Body mass index (joint analysis main effects and physical activity interaction) (EA)	6	162612318	rs13191362	?		5e-10
	28448500	Body mass index (joint analysis main effects and physical activity interaction) (women)	6	162612318	rs13191362	?		2e-09
	28443625	Body mass index (joint analysis main effects and smoking interaction)	6	162612318	rs13191362	A		2e-09
	28443625	Body mass index (joint analysis main effects and smoking interaction) (women)	6	162612318	rs13191362	A		2e-08
	28448500	Body mass index (women)	6	162612318	rs13191362	A	0.0435	1e-09
	30038396	Educational attainment (years of education) (conditional-joint)	6	162602022	rs9364664	T	0.0104	2e-09
rs188635171	23382691	IgG glycosylation (IGP41)	12	7182217	rs7973719	C	0.1772	4e-08
