# Supplementary material for: Using metabolite profiling to construct and validate a metabolite risk score for predicting future weight gain
Source: PLoS One. 2019 Sep 27;14(9):e0222445. doi: 10.1371/journal.pone.0222445 (PMC6764659; doi:10.1371/journal.pone.0222445)
Supplement: S10 Table — * Genome-wide significant p-values are in bold. ** Loci boundaries were defined by linkage disequilibrium proxies (< = 500kb and r2 > 0.1) with minimum and maximum chromosomal positions. Chr, chromosome; Position, hg19 genomic position; EA, effect allele (i.e. metabolite-increasing allele); OA, other allele; EAF, effect allele frequency; β, effect size estimate; SE, standard error of β; R2, proportion of variance explained, estimated as: β2*2f(1-f), where f = EAF; TAG, triacylglyceride; SM, sphingomyelin. (XLSX) [file pone.0222445.s017.xlsx]

## Sheet: S10 Table
S10 Table. Genetic loci reaching suggestive significance (p < 1E-6) in MRS metabolite GWAS meta-analysis. * Genome-wide significant p-values are in bold. ** Loci boundaries were defined by linkage disequilibrium proxies (<= 500kb and r2 > 0.1) with minimum and maximum chromosomal positions. Chr, chromosome; Position, hg19 genomic position; EA, effect allele (i.e. metabolite-increasing allele); OA…
Metabolite	Variant ID	Chr	Position	EA	OA	EAF	β	SE	P-value*	R2	Nearest Gene (± 5kb)	Overlapped MRS Loci**
TAG 56:6	rs174551	11	61573684	T	C	0.56286	0.32	0.0353	1.237e-19	0.0503908	FADS1, FADS2	rs174565
	rs4823178	22	44334529	C	T	0.299298	0.2543	0.0397	1.548e-10	0.0271244	PNPLA3	-
	rs77802320	12	13330338	C	G	0.947847	0.4291	0.0808	1.075e-07	0.0182038	-	-
	rs11230873	11	61792277	A	G	0.859414	0.2957	0.0567	1.795e-07	0.0211289	-	rs174565
	rs78011072	12	108041673	G	A	0.0112003	0.909	0.1787	3.654e-07	0.0183019	BTBD11	-
	8:116072747_TAA_T	8	116072747	TAA	T	0.0217837	0.6226	0.1242	5.366e-07	0.0165202	-	-
	rs141579297	11	66124766	G	A	0.803023	0.2587	0.052	6.622e-07	0.0211722	RP11-867G23.8	-
	rs151063790	17	80017869	T	G	0.996675	1.6533	0.3328	6.751e-07	0.0181152	DUS1L	-
	rs144809869	10	93343788	C	T	0.00339701	1.8279	0.3689	7.237e-07	0.0226232	-	-
	rs320131	11	63787203	C	G	0.0571064	0.3892	0.0788	7.97e-07	0.0163126	MACROD1	-
Malate	rs9905991	17	80052073	G	A	0.421136	0.1815	0.0343	1.186e-07	0.0160614	FASN	-
	rs78723082	4	65845555	C	G	0.96881	0.4933	0.0964	3.062e-07	0.0147064	RP11-707A18.1	-
	rs76774472	9	95868102	T	C	0.0140475	0.8944	0.1777	4.795e-07	0.0221589	C9orf89	-
	rs2341433	11	5602605	A	G	0.431918	0.1658	0.0336	8.031e-07	0.01349	OR52B6, HBG2, AC015691.13	-
Niacinamide	rs181673553	13	84842058	A	T	0.998542	3.0048	0.5854	2.857e-07	0.0262976	-	-
	rs13354173	5	132109123	T	C	0.0046541	1.2052	0.2404	5.365e-07	0.0134573	SEPT8	-
SM 24:0	rs1530780	8	20580756	G	A	0.449923	0.1646	0.0324	3.723e-07	0.0134107	-	-
	1:227578867_A_AAAAT	1	227578867	AAAAT	A	0.968167	0.5293	0.1057	5.588e-07	0.0172686	CTD-2090I13.1	-
	rs12880920	14	76956707	A	G	0.182357	0.2452	0.0491	6.018e-07	0.017929	ESRRB	-
	rs192581039	8	17450461	A	T	0.0311642	0.4629	0.0929	6.189e-07	0.0129393	PDGFRL	-
	rs16865339	2	6704257	C	A	0.00167785	2.0539	0.4172	8.526e-07	0.0141323	-	-
	rs115295131	3	69397448	T	C	0.112204	0.2454	0.0501	9.627e-07	0.0119978	FRMD4B	-
Uridine	rs2686802	7	48116823	C	T	0.441368	0.1701	0.0327	1.969e-07	0.0142681	-	-
	rs186480715	7	154962271	G	A	0.997303	1.7709	0.3546	5.915e-07	0.0168734	-	-
TAG 56:2	rs964184	11	116648917	G	C	0.209863	0.2465	0.0401	8.118e-10	0.0201513	ZNF259	-
	rs11066600	12	113990210	G	A	0.407878	0.1675	0.0331	4.077e-07	0.0135519	-	-
	rs138754224	18	68829175	C	T	0.0198735	0.6401	0.1294	7.504e-07	0.0159618	-	-
	rs6860897	5	157520585	G	A	0.99619	1.3981	0.2855	9.688e-07	0.014838	-	-
Tyrosine	rs62421904	6	111408397	A	C	0.288776	0.2072	0.0389	9.714e-08	0.0176351	SLC16A10	-
	rs146311338	3	52076178	T	C	0.070555	0.4004	0.0784	3.221e-07	0.0210266	-	-
	rs79776098	6	92168981	G	A	0.00279814	1.7196	0.3383	3.707e-07	0.016502	-	-
	rs74478345	8	69838776	T	C	0.00252969	3.3013	0.6544	4.55e-07	0.0550005	RP11-600K15.1	-
	rs143346730	8	61969525	A	G	0.996185	1.7501	0.3507	6.023e-07	0.0232815	CLVS1	-
	rs72930302	11	69076770	A	G	0.966944	0.4964	0.0995	6.037e-07	0.0157525	MYEOV	-
	rs74330485	19	41661923	A	G	0.950018	0.4567	0.0925	7.872e-07	0.0198078	-	-
Xanthine	8:19749075_T_TG	8	19749075	TG	T	0.949502	0.4468	0.0836	9.24e-08	0.0191438	-	-
	rs1149031	1	31177888	T	C	0.325738	0.1999	0.0388	2.547e-07	0.0175531	-	-
